# Supplementary material for: Methyl 4-(4-chloro­phen­yl)-1,2,3,3a,4,4a,5,12c-octa­hydro­benzo[f]chromeno[3,4-b]pyrrolizine-4a-carboxyl­ate
Source: Acta Crystallogr Sect E Struct Rep Online. 2010 Mar 13;66(Pt 4):o810–1. doi: 10.1107/S1600536810007804 (PMC2983798; doi:10.1107/S1600536810007804)
Supplement: Supplementary file 1 [file e-66-0o810-sup1.cif]

##############################################################################
###                                                                        ###
###        Electronic paper (Acta Crystallographica Section E)             ###
###                                                                        ###
##############################################################################
#                                                                            #
# This CIF contains the data in a paper accepted for publication in Acta     #
# Crystallographica Section E. It conforms to the requirements of Notes      #
# for Authors for Section E, and has been peer reviewed under the auspices   #
# of the IUCr Commission on Journals.                                        #
#                                                                            #
# Full details of the Crystallographic Information File format               #
# are given in the paper "The Crystallographic Information File (CIF):       #
# a New Standard Archive File for Crystallography" by S. R. Hall, F. H.      #
# Allen and I. D. Brown [Acta Cryst. (1991), A47, 655-685].                  #
#                                                                            #
# The current version of the core CIF dictionary is obtainable from          #
# ftp://ftp.iucr.org/pub/cif_core.dic. The current version number is 2.4.    #
#                                                                            #
# Software is freely available for graphical display of the structure(s) in  #
# this CIF.  For information consult the CIF home page http://www.iucr.org/  #
# cif/home.html                                                              #
#                                                                            #
# This file may be used for bona fide research purposes within the           #
# scientific community so long as proper attribution is given to the journal # 
# article from which it was obtained.                                        #
#                                                                            #
##############################################################################
                                             
data_global
_audit_creation_method     SHELXL97
_journal_date_recd_electronic     2010-02-11
_journal_date_accepted     2010-03-01
_journal_name_full     'Acta Crystallographica, Section E'
_journal_year     2010
_journal_volume     66
_journal_issue      4
_journal_page_first     o810
_journal_page_last     o811
_journal_paper_category     QO
_journal_coeditor_code     GK2258
_publ_contact_author_name     'V.Manivannan'
_publ_contact_author_address
;
Department of Research and Development,
PRIST University,
Vallam,
Thanjavur - 613 403,
Tamil Nadu,
India.
;
_publ_contact_author_email     'crystallography2010@gmail.com'
_publ_contact_author_fax     ?
_publ_contact_author_phone     '04426187785'
_publ_section_title
;\
Methyl
4-(4-chlorophenyl)-1,2,3,3a,4,4a,5,12c-octahydrobenzo[<i>f</i>]chromeno[3,4-\
<i>b</i>]pyrrolizine-4a-carboxylate
;
loop_
    _publ_author_name
    _publ_author_address
    'B. Gunasekaran'
;
Department of Physics,
AMET University,
Kanathur, Chennai 603 112,
India
;
    'S. Kathiravan'
;
Department of Organic Chemistry,
University of Madras,
Guindy Campus,
Chennai 600 025,
India
;
    'R. Raghunathan'
;
Department of Organic Chemistry,
University of Madras,
Guindy Campus,
Chennai 600 025,
India
;
    'V. Manivannan'
;
Department of Research and Development,
PRIST University,
Vallam,
Thanjavur 613 403,
Tamil Nadu,
India
;
_publ_section_synopsis     .
data_I
_chemical_name_systematic
;
Methyl 4-(4-chlorophenyl)-1,2,3,3a,4,4a,5,12c-
octahydrobenzo[<i>f</i>]chromeno[3,4-<i>b</i>]pyrrolizine-4a-carboxylate
;
_chemical_name_common     ?
_chemical_formula_moiety     'C26 H24 Cl N O3'
_chemical_formula_sum     'C26 H24 Cl N O3'
_chemical_formula_iupac     'C26 H24 Cl N O3'
_chemical_formula_weight     433.91
_chemical_melting_point     ?
_symmetry_cell_setting     'Monoclinic'
_symmetry_space_group_name_H-M     'P 21/c'
_symmetry_space_group_name_Hall     '-P 2ybc'
loop_
    _symmetry_equiv_pos_as_xyz
    'x, y, z'
    '-x, y+1/2, -z+1/2'
    '-x, -y, -z'
    'x, -y-1/2, z-1/2'
_cell_length_a     22.3214(9)
_cell_length_b     10.8122(5)
_cell_length_c     18.5008(8)
_cell_angle_alpha     90.00
_cell_angle_beta     102.756(3)
_cell_angle_gamma     90.00
_cell_volume     4354.8(3)
_cell_formula_units_Z     8
_cell_measurement_reflns_used     6164
_cell_measurement_theta_min     2.46
_cell_measurement_theta_max     28.0
_cell_measurement_temperature     295(2)
_exptl_crystal_description     'block'
_exptl_crystal_colour     'colourless'
_exptl_crystal_size_max     0.20
_exptl_crystal_size_mid     0.20
_exptl_crystal_size_min     0.20
_exptl_crystal_density_diffrn     1.324
_exptl_crystal_density_meas     ?
_exptl_crystal_density_method     'not measured'
_exptl_crystal_F_000     1824
_exptl_absorpt_coefficient_mu     0.204
_exptl_absorpt_correction_type     'multi-scan'
_exptl_absorpt_process_details     '(SADABS; Sheldrick, 1996)'
_exptl_absorpt_correction_T_min     0.960
_exptl_absorpt_correction_T_max     0.960
_exptl_special_details
;
;
_diffrn_ambient_temperature     295(2)
_diffrn_radiation_type     MoK\a
_diffrn_radiation_wavelength     0.71073
_diffrn_radiation_source     'fine-focus sealed tube'
_diffrn_radiation_monochromator     graphite
_diffrn_measurement_device_type     'Bruker Kappa APEXII'
_diffrn_measurement_method     '\w and \f'
_diffrn_detector_area_resol_mean     0
_diffrn_reflns_number     40734
_diffrn_reflns_av_R_equivalents     0.0398
_diffrn_reflns_av_sigmaI/netI     0.0428
_diffrn_reflns_theta_min     0.94
_diffrn_reflns_theta_max     28.33
_diffrn_reflns_theta_full     28.33
_diffrn_measured_fraction_theta_max     0.995
_diffrn_measured_fraction_theta_full     0.995
_diffrn_reflns_limit_h_min     -29
_diffrn_reflns_limit_h_max     29
_diffrn_reflns_limit_k_min     -14
_diffrn_reflns_limit_k_max     14
_diffrn_reflns_limit_l_min     -24
_diffrn_reflns_limit_l_max     24
_diffrn_standards_number     ?
_diffrn_standards_interval_count     0
_diffrn_standards_interval_time     0
_diffrn_standards_decay_%     ?
_refine_special_details
;
;
_reflns_number_total     10819
_reflns_number_gt     5771
_reflns_threshold_expression     I>2sigma(I)
_refine_ls_structure_factor_coef     Fsqd
_refine_ls_matrix_type     full
_refine_ls_R_factor_all     0.1235
_refine_ls_R_factor_gt     0.0634
_refine_ls_wR_factor_gt     0.1664
_refine_ls_wR_factor_ref     0.2006
_refine_ls_goodness_of_fit_ref     1.044
_refine_ls_restrained_S_all     1.044
_refine_ls_number_reflns     10819
_refine_ls_number_parameters     571
_refine_ls_number_restraints     1
_refine_ls_hydrogen_treatment     constr
_refine_ls_weighting_scheme     calc
_refine_ls_weighting_details
         'calc w=1/[\s^2^(Fo^2^)+(0.0823P)^2^+1.6776P] where P=(Fo^2^+2Fc^2^)/3'
_atom_sites_solution_hydrogens     geom
_atom_sites_solution_primary     direct
_atom_sites_solution_secondary     difmap
_refine_ls_shift/su_max     0.031
_refine_ls_shift/su_mean     0.000
_refine_diff_density_max     0.637
_refine_diff_density_min     -0.551
_refine_ls_extinction_method     none
_refine_ls_extinction_coef     ?
loop_
    _atom_type_symbol
    _atom_type_description
    _atom_type_scat_dispersion_real
    _atom_type_scat_dispersion_imag
    _atom_type_scat_source
    'C' 'C' 0.0033 0.0016
                         'International Tables Vol C Tables 4.2.6.8 and 6.1.1.4'
    'H' 'H' 0.0000 0.0000
                         'International Tables Vol C Tables 4.2.6.8 and 6.1.1.4'
    'N' 'N' 0.0061 0.0033
                         'International Tables Vol C Tables 4.2.6.8 and 6.1.1.4'
    'O' 'O' 0.0106 0.0060
                         'International Tables Vol C Tables 4.2.6.8 and 6.1.1.4'
    'Cl' 'Cl' 0.1484 0.1585
                         'International Tables Vol C Tables 4.2.6.8 and 6.1.1.4'
_computing_data_collection     'APEX2 (Bruker, 2004)'
_computing_cell_refinement     'SAINT (Bruker, 2004)'
_computing_data_reduction     'SAINT (Bruker, 2004)'
_computing_structure_solution     'SHELXS97 (Sheldrick, 2008)'
_computing_structure_refinement     'SHELXL97 (Sheldrick, 2008)'
_computing_molecular_graphics     'PLATON (Spek, 2009)'
_computing_publication_material     'SHELXL97 (Sheldrick, 2008)'
loop_
    _atom_site_type_symbol
    _atom_site_label
    _atom_site_fract_x
    _atom_site_fract_y
    _atom_site_fract_z
    _atom_site_U_iso_or_equiv
    _atom_site_adp_type
    _atom_site_calc_flag
    _atom_site_refinement_flags
    _atom_site_occupancy
    _atom_site_disorder_assembly
    _atom_site_disorder_group
    C C1 -0.07636(12) 0.0026(3) 0.73870(14) 0.0533(6) Uani d . 1 . .
    H H1 -0.0470 0.0651 0.7470 0.064 Uiso calc R 1 . .
    C C2 -0.12729(14) 0.0129(3) 0.76812(16) 0.0641(8) Uani d . 1 . .
    H H2 -0.1322 0.0823 0.7960 0.077 Uiso calc R 1 . .
    C C3 -0.17171(14) -0.0793(3) 0.75678(17) 0.0694(9) Uani d . 1 . .
    H H3 -0.2068 -0.0701 0.7756 0.083 Uiso calc R 1 . .
    C C4 -0.16401(13) -0.1825(3) 0.71836(16) 0.0631(8) Uani d . 1 . .
    H H4 -0.1936 -0.2445 0.7119 0.076 Uiso calc R 1 . .
    C C5 -0.11179(12) -0.1972(3) 0.68793(14) 0.0506(6) Uani d . 1 . .
    C C6 -0.10198(13) -0.3072(3) 0.65035(15) 0.0581(7) Uani d . 1 . .
    H H6 -0.1306 -0.3709 0.6452 0.070 Uiso calc R 1 . .
    C C7 -0.05150(12) -0.3204(2) 0.62199(15) 0.0539(6) Uani d . 1 . .
    H H7 -0.0449 -0.3940 0.5990 0.065 Uiso calc R 1 . .
    C C8 -0.00902(11) -0.2231(2) 0.62717(13) 0.0455(6) Uani d . 1 . .
    C C9 -0.01553(11) -0.1132(2) 0.66223(12) 0.0431(5) Uani d . 1 . .
    C C10 -0.06751(11) -0.1020(2) 0.69571(12) 0.0450(6) Uani d . 1 . .
    C C11 0.03076(10) -0.0100(2) 0.66425(13) 0.0425(5) Uani d . 1 . .
    H H11 0.0413 0.0252 0.7143 0.051 Uiso calc R 1 . .
    C C12 0.08965(11) -0.0557(2) 0.64277(13) 0.0447(6) Uani d . 1 . .
    C C13 0.07239(11) -0.1440(2) 0.57766(13) 0.0474(6) Uani d . 1 . .
    H H13A 0.0472 -0.1008 0.5359 0.057 Uiso calc R 1 . .
    H H13B 0.1094 -0.1717 0.5632 0.057 Uiso calc R 1 . .
    C C14 -0.02061(14) 0.1973(2) 0.63721(16) 0.0601(7) Uani d . 1 . .
    H H14A -0.0045 0.2097 0.6899 0.072 Uiso calc R 1 . .
    H H14B -0.0648 0.1867 0.6283 0.072 Uiso calc R 1 . .
    C C15 -0.00443(14) 0.3051(3) 0.59322(16) 0.0606(7) Uani d . 1 . .
    H H15A -0.0323 0.3103 0.5450 0.073 Uiso calc R 1 . .
    H H15B -0.0056 0.3825 0.6194 0.073 Uiso calc R 1 . .
    C C16 0.05997(14) 0.2756(3) 0.58591(17) 0.0636(8) Uani d . 1 . .
    H H16A 0.0900 0.3021 0.6295 0.076 Uiso calc R 1 . .
    H H16B 0.0691 0.3150 0.5425 0.076 Uiso calc R 1 . .
    C C17 0.05954(11) 0.1360(2) 0.57842(15) 0.0516(6) Uani d . 1 . .
    H H17 0.0511 0.1147 0.5257 0.062 Uiso calc R 1 . .
    C C18 0.11705(11) 0.0657(3) 0.61847(14) 0.0507(6) Uani d . 1 . .
    H H18 0.1349 0.1120 0.6636 0.061 Uiso calc R 1 . .
    C C19 0.16677(12) 0.0508(3) 0.57547(15) 0.0538(6) Uani d . 1 . .
    C C20 0.15403(14) 0.0320(3) 0.49928(16) 0.0648(8) Uani d . 1 . .
    H H20 0.1133 0.0294 0.4732 0.078 Uiso calc R 1 . .
    C C21 0.20021(16) 0.0171(3) 0.46145(19) 0.0745(9) Uani d . 1 . .
    H H21 0.1906 0.0033 0.4106 0.089 Uiso calc R 1 . .
    C C22 0.25994(16) 0.0226(3) 0.4986(2) 0.0781(9) Uani d U 1 . .
    C C23 0.27455(15) 0.0397(4) 0.5730(2) 0.0866(10) Uani d U 1 . .
    H H23 0.3155 0.0417 0.5982 0.104 Uiso calc R 1 . .
    C C24 0.22811(13) 0.0542(3) 0.61148(19) 0.0744(9) Uani d . 1 . .
    H H24 0.2385 0.0665 0.6625 0.089 Uiso calc R 1 . .
    C C25 0.13534(11) -0.1199(3) 0.70353(14) 0.0497(6) Uani d . 1 . .
    C C26 0.17634(18) -0.1413(4) 0.83147(17) 0.0989(13) Uani d . 1 . .
    H H26A 0.1757 -0.2298 0.8267 0.148 Uiso calc R 1 . .
    H H26B 0.1669 -0.1189 0.8779 0.148 Uiso calc R 1 . .
    H H26C 0.2164 -0.1108 0.8297 0.148 Uiso calc R 1 . .
    C C27 0.27507(12) -0.1797(3) 1.01938(14) 0.0554(7) Uani d . 1 . .
    H H27 0.2977 -0.2516 1.0183 0.067 Uiso calc R 1 . .
    C C28 0.22600(14) -0.1821(3) 1.05207(16) 0.0714(9) Uani d . 1 . .
    H H28 0.2159 -0.2551 1.0731 0.086 Uiso calc R 1 . .
    C C29 0.19090(15) -0.0768(4) 1.05429(18) 0.0810(10) Uani d . 1 . .
    H H29 0.1575 -0.0793 1.0767 0.097 Uiso calc R 1 . .
    C C30 0.20549(14) 0.0296(4) 1.02362(17) 0.0747(9) Uani d . 1 . .
    H H30 0.1822 0.1002 1.0259 0.090 Uiso calc R 1 . .
    C C31 0.25532(12) 0.0358(3) 0.98824(14) 0.0561(7) Uani d . 1 . .
    C C32 0.26886(14) 0.1441(3) 0.95261(17) 0.0656(8) Uani d . 1 . .
    H H32 0.2454 0.2148 0.9538 0.079 Uiso calc R 1 . .
    C C33 0.31533(14) 0.1470(3) 0.91679(17) 0.0636(7) Uani d . 1 . .
    H H33 0.3230 0.2187 0.8925 0.076 Uiso calc R 1 . .
    C C34 0.35220(12) 0.0419(3) 0.91605(14) 0.0513(6) Uani d . 1 . .
    C C35 0.34343(11) -0.0648(2) 0.95212(13) 0.0454(6) Uani d . 1 . .
    C C36 0.29225(11) -0.0707(2) 0.98716(13) 0.0464(6) Uani d . 1 . .
    C C37 0.38691(12) -0.1712(2) 0.95372(14) 0.0503(6) Uani d . 1 . .
    H H37 0.3648 -0.2498 0.9517 0.060 Uiso calc R 1 . .
    C C38 0.42144(11) -0.1641(3) 0.89047(14) 0.0515(6) Uani d . 1 C .
    C C39 0.44475(12) -0.0338(3) 0.88659(15) 0.0552(7) Uani d . 1 . .
    H H39A 0.4746 -0.0155 0.9320 0.066 Uiso calc R 1 . .
    H H39B 0.4655 -0.0279 0.8458 0.066 Uiso calc R 1 . .
    C C40 0.42860(16) -0.2218(4) 1.08863(17) 0.0810(10) Uani d . 1 . .
    H H40A 0.3924 -0.2741 1.0787 0.097 Uiso calc R 1 A 1
    H H40B 0.4230 -0.1575 1.1231 0.097 Uiso calc R 1 A 1
    C C42 0.5073(2) -0.3374(4) 1.05483(19) 0.0912(12) Uani d . 1 . .
    H H42A 0.4861 -0.4114 1.0331 0.109 Uiso calc R 1 B 1
    H H42B 0.5512 -0.3533 1.0676 0.109 Uiso calc R 1 B 1
    C C43 0.49248(15) -0.2293(3) 1.00385(17) 0.0700(8) Uani d . 1 C .
    H H43 0.5272 -0.1716 1.0143 0.084 Uiso calc R 1 . .
    C C44 0.47562(13) -0.2556(3) 0.91870(16) 0.0611(7) Uani d . 1 . .
    H H44 0.4591 -0.3398 0.9117 0.073 Uiso calc R 1 C .
    C C45 0.52890(12) -0.2479(3) 0.88104(14) 0.0521(6) Uani d . 1 C .
    C C46 0.57228(13) -0.1541(3) 0.89731(17) 0.0672(8) Uani d . 1 . .
    H H46 0.5694 -0.0966 0.9338 0.081 Uiso calc R 1 C .
    C C47 0.61934(13) -0.1444(3) 0.86064(18) 0.0711(9) Uani d . 1 C .
    H H47 0.6477 -0.0804 0.8717 0.085 Uiso calc R 1 . .
    C C48 0.62386(13) -0.2299(3) 0.80779(17) 0.0690(8) Uani d . 1 . .
    C C49 0.58322(14) -0.3254(3) 0.79190(17) 0.0719(9) Uani d . 1 C .
    H H49 0.5877 -0.3851 0.7572 0.086 Uiso calc R 1 . .
    C C50 0.53543(13) -0.3326(3) 0.82786(16) 0.0633(8) Uani d . 1 . .
    H H50 0.5069 -0.3962 0.8159 0.076 Uiso calc R 1 C .
    C C51 0.38363(13) -0.2008(3) 0.81484(17) 0.0628(7) Uani d . 1 . .
    C C52 0.3130(2) -0.3414(5) 0.7477(2) 0.1147(15) Uani d . 1 . .
    H H52A 0.2933 -0.2728 0.7191 0.172 Uiso calc R 1 C .
    H H52B 0.2824 -0.3982 0.7568 0.172 Uiso calc R 1 . .
    H H52C 0.3394 -0.3827 0.7210 0.172 Uiso calc R 1 . .
    N N1 0.00836(9) 0.08961(18) 0.61034(11) 0.0453(5) Uani d . 1 . .
    N N2 0.43864(10) -0.1676(2) 1.02015(12) 0.0621(6) Uani d . 1 C .
    O O1 0.03955(8) -0.24894(16) 0.59566(10) 0.0536(4) Uani d . 1 . .
    O O2 0.17254(10) -0.1925(2) 0.69264(11) 0.0794(7) Uani d . 1 . .
    O O3 0.13110(10) -0.0879(2) 0.77133(10) 0.0796(7) Uani d . 1 . .
    O O4 0.39666(9) 0.05623(18) 0.87646(11) 0.0625(5) Uani d . 1 . .
    O O5 0.38716(15) -0.1522(3) 0.75852(13) 0.1160(10) Uani d . 1 C .
    O O6 0.34906(11) -0.2967(2) 0.81782(12) 0.0883(7) Uani d . 1 C .
    Cl Cl1 0.31782(5) 0.00823(10) 0.44984(8) 0.1211(5) Uani d . 1 . .
    Cl Cl2 0.68286(5) -0.21687(13) 0.76101(7) 0.1163(4) Uani d . 1 C .
    C C41 0.4847(5) -0.2963(9) 1.1198(4) 0.077(2) Uani d P 0.69(2) C 1
    H H41A 0.5153 -0.2462 1.1523 0.092 Uiso calc PR 0.69(2) C 1
    H H41B 0.4746 -0.3666 1.1474 0.092 Uiso calc PR 0.69(2) C 1
    C C41A 0.4516(12) -0.3365(15) 1.0949(12) 0.080(5) Uani d P 0.31(2) C 2
    H H41C 0.4206 -0.3954 1.0717 0.096 Uiso calc PR 0.31(2) C 2
    H H41D 0.4656 -0.3585 1.1467 0.096 Uiso calc PR 0.31(2) C 2
loop_
    _atom_site_aniso_label
    _atom_site_aniso_U_11
    _atom_site_aniso_U_22
    _atom_site_aniso_U_33
    _atom_site_aniso_U_12
    _atom_site_aniso_U_13
    _atom_site_aniso_U_23
    C1 0.0563(15) 0.0537(16) 0.0517(14) 0.0058(13) 0.0160(12) 0.0046(13)
    C2 0.0726(19) 0.0651(19) 0.0601(17) 0.0156(16) 0.0267(15) 0.0091(14)
    C3 0.0559(17) 0.087(2) 0.0709(19) 0.0122(17) 0.0256(15) 0.0190(18)
    C4 0.0485(15) 0.074(2) 0.0658(17) -0.0056(14) 0.0099(13) 0.0191(16)
    C5 0.0484(14) 0.0522(16) 0.0482(13) -0.0007(12) 0.0039(11) 0.0109(12)
    C6 0.0570(16) 0.0504(16) 0.0621(16) -0.0125(13) 0.0027(13) 0.0094(14)
    C7 0.0607(16) 0.0391(14) 0.0580(15) -0.0042(12) 0.0046(13) -0.0008(12)
    C8 0.0466(13) 0.0433(14) 0.0441(13) 0.0030(11) 0.0050(10) 0.0010(11)
    C9 0.0431(13) 0.0435(14) 0.0396(12) 0.0019(11) 0.0022(10) 0.0007(10)
    C10 0.0467(13) 0.0461(14) 0.0397(12) 0.0045(11) 0.0041(10) 0.0065(11)
    C11 0.0430(12) 0.0414(13) 0.0401(12) 0.0009(11) 0.0028(10) -0.0042(10)
    C12 0.0404(12) 0.0469(14) 0.0452(13) 0.0007(11) 0.0056(10) -0.0050(11)
    C13 0.0450(13) 0.0482(14) 0.0489(13) 0.0010(11) 0.0102(11) -0.0073(12)
    C14 0.0701(18) 0.0437(15) 0.0685(17) 0.0104(14) 0.0196(14) -0.0036(13)
    C15 0.078(2) 0.0399(14) 0.0595(16) 0.0069(14) 0.0053(14) -0.0064(13)
    C16 0.0706(19) 0.0463(16) 0.0682(18) -0.0064(14) 0.0032(15) 0.0058(14)
    C17 0.0484(14) 0.0508(15) 0.0532(14) -0.0007(12) 0.0062(12) -0.0016(12)
    C18 0.0444(13) 0.0535(16) 0.0518(14) -0.0036(12) 0.0053(11) -0.0051(12)
    C19 0.0455(14) 0.0514(16) 0.0641(17) -0.0019(12) 0.0113(12) 0.0039(13)
    C20 0.0602(17) 0.073(2) 0.0630(18) 0.0105(15) 0.0176(14) 0.0129(15)
    C21 0.084(2) 0.072(2) 0.076(2) 0.0168(18) 0.0353(18) 0.0229(17)
    C22 0.072(2) 0.0567(19) 0.119(2) 0.0069(16) 0.050(2) 0.0200(19)
    C23 0.0443(17) 0.088(3) 0.127(2) -0.0065(17) 0.0175(19) -0.003(2)
    C24 0.0461(16) 0.088(2) 0.085(2) -0.0089(16) 0.0061(15) -0.0102(19)
    C25 0.0447(14) 0.0540(16) 0.0474(14) 0.0028(12) 0.0036(11) -0.0038(12)
    C26 0.108(3) 0.115(3) 0.0555(18) 0.041(3) -0.0202(19) -0.007(2)
    C27 0.0509(15) 0.0674(18) 0.0502(14) -0.0046(13) 0.0160(12) -0.0017(13)
    C28 0.0662(19) 0.091(2) 0.0635(18) -0.0082(18) 0.0277(15) 0.0031(17)
    C29 0.070(2) 0.116(3) 0.068(2) 0.002(2) 0.0381(17) -0.001(2)
    C30 0.0666(19) 0.094(3) 0.0678(19) 0.0193(18) 0.0241(16) -0.0140(19)
    C31 0.0545(16) 0.0656(19) 0.0474(14) 0.0027(14) 0.0093(12) -0.0116(13)
    C32 0.0655(18) 0.0573(18) 0.0724(19) 0.0120(15) 0.0122(15) -0.0107(15)
    C33 0.0723(19) 0.0487(16) 0.0681(18) 0.0009(15) 0.0118(15) 0.0030(14)
    C34 0.0491(14) 0.0536(16) 0.0511(14) -0.0029(12) 0.0107(12) 0.0007(12)
    C35 0.0436(13) 0.0488(14) 0.0435(13) -0.0030(11) 0.0091(10) -0.0038(11)
    C36 0.0441(13) 0.0550(16) 0.0396(12) -0.0003(12) 0.0079(10) -0.0060(11)
    C37 0.0530(15) 0.0497(15) 0.0529(14) -0.0006(12) 0.0218(12) 0.0035(12)
    C38 0.0482(14) 0.0588(17) 0.0509(14) -0.0023(13) 0.0182(12) 0.0007(12)
    C39 0.0483(14) 0.0633(18) 0.0562(15) 0.0002(13) 0.0165(12) 0.0087(13)
    C40 0.080(2) 0.112(3) 0.0537(17) 0.014(2) 0.0214(16) 0.0244(19)
    C42 0.119(3) 0.076(2) 0.070(2) 0.036(2) 0.005(2) 0.0069(18)
    C43 0.073(2) 0.078(2) 0.0632(17) 0.0127(17) 0.0224(15) 0.0039(16)
    C44 0.0578(16) 0.0643(18) 0.0666(17) 0.0092(14) 0.0251(14) 0.0030(15)
    C45 0.0490(14) 0.0588(16) 0.0496(14) 0.0066(13) 0.0134(11) -0.0037(13)
    C46 0.0606(17) 0.075(2) 0.0661(18) -0.0013(16) 0.0133(14) -0.0255(16)
    C47 0.0482(16) 0.078(2) 0.086(2) -0.0123(15) 0.0132(15) -0.0168(18)
    C48 0.0539(17) 0.089(2) 0.0698(19) -0.0023(17) 0.0254(14) -0.0062(18)
    C49 0.074(2) 0.083(2) 0.0637(18) -0.0030(18) 0.0258(16) -0.0267(17)
    C50 0.0580(16) 0.0649(19) 0.0680(18) -0.0074(14) 0.0159(14) -0.0148(15)
    C51 0.0601(17) 0.073(2) 0.0603(17) -0.0082(15) 0.0238(14) -0.0043(16)
    C52 0.109(3) 0.126(4) 0.105(3) -0.038(3) 0.014(3) -0.046(3)
    N1 0.0470(11) 0.0398(11) 0.0488(11) 0.0032(9) 0.0102(9) -0.0035(9)
    N2 0.0550(13) 0.0814(18) 0.0520(12) 0.0137(12) 0.0163(11) 0.0146(12)
    O1 0.0583(11) 0.0422(10) 0.0610(11) 0.0004(8) 0.0149(9) -0.0101(8)
    O2 0.0765(14) 0.0942(17) 0.0653(12) 0.0387(13) 0.0108(11) 0.0031(12)
    O3 0.0849(15) 0.0937(17) 0.0486(11) 0.0366(13) -0.0099(10) -0.0138(11)
    O4 0.0589(11) 0.0575(12) 0.0757(13) 0.0010(9) 0.0248(10) 0.0177(10)
    O5 0.150(3) 0.135(3) 0.0572(14) -0.053(2) 0.0100(15) 0.0066(15)
    O6 0.1044(18) 0.0896(17) 0.0706(14) -0.0384(15) 0.0188(13) -0.0166(13)
    Cl1 0.1133(8) 0.0878(7) 0.1952(13) 0.0268(6) 0.1052(9) 0.0392(7)
    Cl2 0.0892(7) 0.1540(11) 0.1256(9) -0.0129(7) 0.0664(6) -0.0095(8)
    C41 0.096(6) 0.072(4) 0.057(3) 0.006(4) 0.007(3) 0.005(3)
    C41A 0.109(13) 0.061(8) 0.066(9) -0.010(8) 0.009(9) 0.023(6)
_geom_special_details
;
;
loop_
    _geom_bond_atom_site_label_1
    _geom_bond_atom_site_label_2
    _geom_bond_site_symmetry_2
    _geom_bond_distance
    _geom_bond_publ_flag
    C1 C2 . 1.369(4) ?
    C1 C10 . 1.421(4) ?
    C1 H1 . 0.9300 ?
    C2 C3 . 1.389(4) ?
    C2 H2 . 0.9300 ?
    C3 C4 . 1.354(4) ?
    C3 H3 . 0.9300 ?
    C4 C5 . 1.411(4) ?
    C4 H4 . 0.9300 ?
    C5 C10 . 1.412(4) ?
    C5 C6 . 1.418(4) ?
    C6 C7 . 1.351(4) ?
    C6 H6 . 0.9300 ?
    C7 C8 . 1.405(4) ?
    C7 H7 . 0.9300 ?
    C8 O1 . 1.368(3) ?
    C8 C9 . 1.376(3) ?
    C9 C10 . 1.436(3) ?
    C9 C11 . 1.516(3) ?
    C11 N1 . 1.478(3) ?
    C11 C12 . 1.536(3) ?
    C11 H11 . 0.9800 ?
    C12 C25 . 1.510(3) ?
    C12 C13 . 1.519(3) ?
    C12 C18 . 1.555(4) ?
    C13 O1 . 1.429(3) ?
    C13 H13A . 0.9700 ?
    C13 H13B . 0.9700 ?
    C14 N1 . 1.471(3) ?
    C14 C15 . 1.510(4) ?
    C14 H14A . 0.9700 ?
    C14 H14B . 0.9700 ?
    C15 C16 . 1.507(4) ?
    C15 H15A . 0.9700 ?
    C15 H15B . 0.9700 ?
    C16 C17 . 1.516(4) ?
    C16 H16A . 0.9700 ?
    C16 H16B . 0.9700 ?
    C17 N1 . 1.484(3) ?
    C17 C18 . 1.535(4) ?
    C17 H17 . 0.9800 ?
    C18 C19 . 1.510(3) ?
    C18 H18 . 0.9800 ?
    C19 C24 . 1.385(4) ?
    C19 C20 . 1.390(4) ?
    C20 C21 . 1.377(4) ?
    C20 H20 . 0.9300 ?
    C21 C22 . 1.360(5) ?
    C21 H21 . 0.9300 ?
    C22 C23 . 1.355(5) ?
    C22 Cl1 . 1.739(3) ?
    C23 C24 . 1.390(4) ?
    C23 H23 . 0.9300 ?
    C24 H24 . 0.9300 ?
    C25 O2 . 1.192(3) ?
    C25 O3 . 1.325(3) ?
    C26 O3 . 1.448(4) ?
    C26 H26A . 0.9600 ?
    C26 H26B . 0.9600 ?
    C26 H26C . 0.9600 ?
    C27 C28 . 1.363(4) ?
    C27 C36 . 1.411(4) ?
    C27 H27 . 0.9300 ?
    C28 C29 . 1.388(5) ?
    C28 H28 . 0.9300 ?
    C29 C30 . 1.354(5) ?
    C29 H29 . 0.9300 ?
    C30 C31 . 1.411(4) ?
    C30 H30 . 0.9300 ?
    C31 C32 . 1.409(4) ?
    C31 C36 . 1.419(4) ?
    C32 C33 . 1.349(4) ?
    C32 H32 . 0.9300 ?
    C33 C34 . 1.405(4) ?
    C33 H33 . 0.9300 ?
    C34 O4 . 1.366(3) ?
    C34 C35 . 1.369(4) ?
    C35 C36 . 1.434(3) ?
    C35 C37 . 1.501(4) ?
    C37 N2 . 1.489(4) ?
    C37 C38 . 1.539(3) ?
    C37 H37 . 0.9800 ?
    C38 C39 . 1.509(4) ?
    C38 C51 . 1.518(4) ?
    C38 C44 . 1.561(4) ?
    C39 O4 . 1.430(3) ?
    C39 H39A . 0.9700 ?
    C39 H39B . 0.9700 ?
    C40 C41A . 1.338(14) ?
    C40 N2 . 1.457(4) ?
    C40 C41 . 1.493(8) ?
    C40 H40A . 0.9700 ?
    C40 H40B . 0.9700 ?
    C42 C41 . 1.471(7) ?
    C42 C43 . 1.492(5) ?
    C42 C41A . 1.582(17) ?
    C42 H42A . 0.9700 ?
    C42 H42B . 0.9700 ?
    C43 N2 . 1.463(4) ?
    C43 C44 . 1.563(4) ?
    C43 H43 . 0.9800 ?
    C44 C45 . 1.507(4) ?
    C44 H44 . 0.9800 ?
    C45 C50 . 1.375(4) ?
    C45 C46 . 1.388(4) ?
    C46 C47 . 1.375(4) ?
    C46 H46 . 0.9300 ?
    C47 C48 . 1.365(4) ?
    C47 H47 . 0.9300 ?
    C48 C49 . 1.364(4) ?
    C48 Cl2 . 1.734(3) ?
    C49 C50 . 1.378(4) ?
    C49 H49 . 0.9300 ?
    C50 H50 . 0.9300 ?
    C51 O5 . 1.185(3) ?
    C51 O6 . 1.301(4) ?
    C52 O6 . 1.450(4) ?
    C52 H52A . 0.9600 ?
    C52 H52B . 0.9600 ?
    C52 H52C . 0.9600 ?
    C41 H41A . 0.9700 ?
    C41 H41B . 0.9700 ?
    C41A H41C . 0.9700 ?
    C41A H41D . 0.9700 ?
loop_
    _geom_angle_atom_site_label_1
    _geom_angle_atom_site_label_2
    _geom_angle_atom_site_label_3
    _geom_angle_site_symmetry_1
    _geom_angle_site_symmetry_3
    _geom_angle
    _geom_angle_publ_flag
    C2 C1 C10 . . 121.2(3) ?
    C2 C1 H1 . . 119.4 ?
    C10 C1 H1 . . 119.4 ?
    C1 C2 C3 . . 120.6(3) ?
    C1 C2 H2 . . 119.7 ?
    C3 C2 H2 . . 119.7 ?
    C4 C3 C2 . . 120.1(3) ?
    C4 C3 H3 . . 119.9 ?
    C2 C3 H3 . . 119.9 ?
    C3 C4 C5 . . 121.0(3) ?
    C3 C4 H4 . . 119.5 ?
    C5 C4 H4 . . 119.5 ?
    C4 C5 C10 . . 119.9(3) ?
    C4 C5 C6 . . 121.4(3) ?
    C10 C5 C6 . . 118.7(2) ?
    C7 C6 C5 . . 120.8(3) ?
    C7 C6 H6 . . 119.6 ?
    C5 C6 H6 . . 119.6 ?
    C6 C7 C8 . . 120.1(3) ?
    C6 C7 H7 . . 119.9 ?
    C8 C7 H7 . . 119.9 ?
    O1 C8 C9 . . 123.6(2) ?
    O1 C8 C7 . . 113.8(2) ?
    C9 C8 C7 . . 122.6(2) ?
    C8 C9 C10 . . 117.1(2) ?
    C8 C9 C11 . . 120.3(2) ?
    C10 C9 C11 . . 122.6(2) ?
    C5 C10 C1 . . 117.2(2) ?
    C5 C10 C9 . . 120.6(2) ?
    C1 C10 C9 . . 122.3(2) ?
    N1 C11 C9 . . 113.13(18) ?
    N1 C11 C12 . . 103.94(18) ?
    C9 C11 C12 . . 112.0(2) ?
    N1 C11 H11 . . 109.2 ?
    C9 C11 H11 . . 109.2 ?
    C12 C11 H11 . . 109.2 ?
    C25 C12 C13 . . 108.2(2) ?
    C25 C12 C11 . . 115.5(2) ?
    C13 C12 C11 . . 109.01(19) ?
    C25 C12 C18 . . 111.1(2) ?
    C13 C12 C18 . . 110.4(2) ?
    C11 C12 C18 . . 102.53(19) ?
    O1 C13 C12 . . 111.57(19) ?
    O1 C13 H13A . . 109.3 ?
    C12 C13 H13A . . 109.3 ?
    O1 C13 H13B . . 109.3 ?
    C12 C13 H13B . . 109.3 ?
    H13A C13 H13B . . 108.0 ?
    N1 C14 C15 . . 104.7(2) ?
    N1 C14 H14A . . 110.8 ?
    C15 C14 H14A . . 110.8 ?
    N1 C14 H14B . . 110.8 ?
    C15 C14 H14B . . 110.8 ?
    H14A C14 H14B . . 108.9 ?
    C16 C15 C14 . . 103.4(2) ?
    C16 C15 H15A . . 111.1 ?
    C14 C15 H15A . . 111.1 ?
    C16 C15 H15B . . 111.1 ?
    C14 C15 H15B . . 111.1 ?
    H15A C15 H15B . . 109.1 ?
    C15 C16 C17 . . 103.4(2) ?
    C15 C16 H16A . . 111.1 ?
    C17 C16 H16A . . 111.1 ?
    C15 C16 H16B . . 111.1 ?
    C17 C16 H16B . . 111.1 ?
    H16A C16 H16B . . 109.0 ?
    N1 C17 C16 . . 106.9(2) ?
    N1 C17 C18 . . 106.0(2) ?
    C16 C17 C18 . . 117.5(2) ?
    N1 C17 H17 . . 108.7 ?
    C16 C17 H17 . . 108.7 ?
    C18 C17 H17 . . 108.7 ?
    C19 C18 C17 . . 115.6(2) ?
    C19 C18 C12 . . 116.4(2) ?
    C17 C18 C12 . . 102.54(19) ?
    C19 C18 H18 . . 107.3 ?
    C17 C18 H18 . . 107.3 ?
    C12 C18 H18 . . 107.3 ?
    C24 C19 C20 . . 116.8(3) ?
    C24 C19 C18 . . 120.5(3) ?
    C20 C19 C18 . . 122.7(2) ?
    C21 C20 C19 . . 121.6(3) ?
    C21 C20 H20 . . 119.2 ?
    C19 C20 H20 . . 119.2 ?
    C22 C21 C20 . . 119.9(3) ?
    C22 C21 H21 . . 120.1 ?
    C20 C21 H21 . . 120.1 ?
    C23 C22 C21 . . 120.6(3) ?
    C23 C22 Cl1 . . 120.0(3) ?
    C21 C22 Cl1 . . 119.4(3) ?
    C22 C23 C24 . . 119.7(3) ?
    C22 C23 H23 . . 120.1 ?
    C24 C23 H23 . . 120.1 ?
    C19 C24 C23 . . 121.4(3) ?
    C19 C24 H24 . . 119.3 ?
    C23 C24 H24 . . 119.3 ?
    O2 C25 O3 . . 122.1(2) ?
    O2 C25 C12 . . 124.0(2) ?
    O3 C25 C12 . . 114.0(2) ?
    O3 C26 H26A . . 109.5 ?
    O3 C26 H26B . . 109.5 ?
    H26A C26 H26B . . 109.5 ?
    O3 C26 H26C . . 109.5 ?
    H26A C26 H26C . . 109.5 ?
    H26B C26 H26C . . 109.5 ?
    C28 C27 C36 . . 121.5(3) ?
    C28 C27 H27 . . 119.2 ?
    C36 C27 H27 . . 119.2 ?
    C27 C28 C29 . . 120.8(3) ?
    C27 C28 H28 . . 119.6 ?
    C29 C28 H28 . . 119.6 ?
    C30 C29 C28 . . 119.7(3) ?
    C30 C29 H29 . . 120.2 ?
    C28 C29 H29 . . 120.2 ?
    C29 C30 C31 . . 121.4(3) ?
    C29 C30 H30 . . 119.3 ?
    C31 C30 H30 . . 119.3 ?
    C32 C31 C30 . . 121.9(3) ?
    C32 C31 C36 . . 118.9(2) ?
    C30 C31 C36 . . 119.2(3) ?
    C33 C32 C31 . . 121.1(3) ?
    C33 C32 H32 . . 119.4 ?
    C31 C32 H32 . . 119.4 ?
    C32 C33 C34 . . 120.1(3) ?
    C32 C33 H33 . . 120.0 ?
    C34 C33 H33 . . 120.0 ?
    O4 C34 C35 . . 123.8(2) ?
    O4 C34 C33 . . 114.2(2) ?
    C35 C34 C33 . . 122.0(2) ?
    C34 C35 C36 . . 118.2(2) ?
    C34 C35 C37 . . 119.6(2) ?
    C36 C35 C37 . . 122.2(2) ?
    C27 C36 C31 . . 117.3(2) ?
    C27 C36 C35 . . 123.1(2) ?
    C31 C36 C35 . . 119.6(2) ?
    N2 C37 C35 . . 112.1(2) ?
    N2 C37 C38 . . 101.48(19) ?
    C35 C37 C38 . . 112.2(2) ?
    N2 C37 H37 . . 110.3 ?
    C35 C37 H37 . . 110.3 ?
    C38 C37 H37 . . 110.3 ?
    C39 C38 C51 . . 109.1(2) ?
    C39 C38 C37 . . 108.6(2) ?
    C51 C38 C37 . . 114.7(2) ?
    C39 C38 C44 . . 111.0(2) ?
    C51 C38 C44 . . 112.0(2) ?
    C37 C38 C44 . . 101.3(2) ?
    O4 C39 C38 . . 112.6(2) ?
    O4 C39 H39A . . 109.1 ?
    C38 C39 H39A . . 109.1 ?
    O4 C39 H39B . . 109.1 ?
    C38 C39 H39B . . 109.1 ?
    H39A C39 H39B . . 107.8 ?
    C41A C40 N2 . . 108.5(6) ?
    C41A C40 C41 . . 36.2(9) ?
    N2 C40 C41 . . 106.0(3) ?
    C41A C40 H40A . . 76.4 ?
    N2 C40 H40A . . 110.5 ?
    C41 C40 H40A . . 110.5 ?
    C41A C40 H40B . . 135.2 ?
    N2 C40 H40B . . 110.5 ?
    C41 C40 H40B . . 110.5 ?
    H40A C40 H40B . . 108.7 ?
    C41 C42 C43 . . 102.2(3) ?
    C41 C42 C41A . . 33.7(6) ?
    C43 C42 C41A . . 101.7(5) ?
    C41 C42 H42A . . 111.3 ?
    C43 C42 H42A . . 111.3 ?
    C41A C42 H42A . . 80.7 ?
    C41 C42 H42B . . 111.3 ?
    C43 C42 H42B . . 111.3 ?
    C41A C42 H42B . . 137.9 ?
    H42A C42 H42B . . 109.2 ?
    N2 C43 C42 . . 107.7(3) ?
    N2 C43 C44 . . 105.3(2) ?
    C42 C43 C44 . . 117.7(3) ?
    N2 C43 H43 . . 108.6 ?
    C42 C43 H43 . . 108.6 ?
    C44 C43 H43 . . 108.6 ?
    C45 C44 C38 . . 116.3(2) ?
    C45 C44 C43 . . 114.6(2) ?
    C38 C44 C43 . . 102.6(2) ?
    C45 C44 H44 . . 107.6 ?
    C38 C44 H44 . . 107.6 ?
    C43 C44 H44 . . 107.6 ?
    C50 C45 C46 . . 117.5(2) ?
    C50 C45 C44 . . 120.9(3) ?
    C46 C45 C44 . . 121.6(2) ?
    C47 C46 C45 . . 121.4(3) ?
    C47 C46 H46 . . 119.3 ?
    C45 C46 H46 . . 119.3 ?
    C48 C47 C46 . . 119.2(3) ?
    C48 C47 H47 . . 120.4 ?
    C46 C47 H47 . . 120.4 ?
    C49 C48 C47 . . 121.1(3) ?
    C49 C48 Cl2 . . 119.8(2) ?
    C47 C48 Cl2 . . 119.2(3) ?
    C48 C49 C50 . . 119.2(3) ?
    C48 C49 H49 . . 120.4 ?
    C50 C49 H49 . . 120.4 ?
    C45 C50 C49 . . 121.6(3) ?
    C45 C50 H50 . . 119.2 ?
    C49 C50 H50 . . 119.2 ?
    O5 C51 O6 . . 123.1(3) ?
    O5 C51 C38 . . 124.3(3) ?
    O6 C51 C38 . . 112.5(3) ?
    O6 C52 H52A . . 109.5 ?
    O6 C52 H52B . . 109.5 ?
    H52A C52 H52B . . 109.5 ?
    O6 C52 H52C . . 109.5 ?
    H52A C52 H52C . . 109.5 ?
    H52B C52 H52C . . 109.5 ?
    C14 N1 C11 . . 117.21(19) ?
    C14 N1 C17 . . 107.5(2) ?
    C11 N1 C17 . . 109.84(18) ?
    C40 N2 C43 . . 106.7(2) ?
    C40 N2 C37 . . 117.8(2) ?
    C43 N2 C37 . . 109.9(2) ?
    C8 O1 C13 . . 115.63(19) ?
    C25 O3 C26 . . 116.1(2) ?
    C34 O4 C39 . . 117.8(2) ?
    C51 O6 C52 . . 116.4(3) ?
    C42 C41 C40 . . 105.0(5) ?
    C42 C41 H41A . . 110.8 ?
    C40 C41 H41A . . 110.8 ?
    C42 C41 H41B . . 110.8 ?
    C40 C41 H41B . . 110.8 ?
    H41A C41 H41B . . 108.8 ?
    C40 C41A C42 . . 107.0(10) ?
    C40 C41A H41C . . 110.3 ?
    C42 C41A H41C . . 110.3 ?
    C40 C41A H41D . . 110.3 ?
    C42 C41A H41D . . 110.3 ?
    H41C C41A H41D . . 108.6 ?
loop_
    _geom_torsion_atom_site_label_1
    _geom_torsion_atom_site_label_2
    _geom_torsion_atom_site_label_3
    _geom_torsion_atom_site_label_4
    _geom_torsion_site_symmetry_1
    _geom_torsion_site_symmetry_2
    _geom_torsion_site_symmetry_3
    _geom_torsion_site_symmetry_4
    _geom_torsion
    _geom_torsion_publ_flag
    C10 C1 C2 C3 . . . . 0.2(4) ?
    C1 C2 C3 C4 . . . . 2.1(5) ?
    C2 C3 C4 C5 . . . . -1.4(4) ?
    C3 C4 C5 C10 . . . . -1.7(4) ?
    C3 C4 C5 C6 . . . . 177.3(3) ?
    C4 C5 C6 C7 . . . . -179.5(2) ?
    C10 C5 C6 C7 . . . . -0.5(4) ?
    C5 C6 C7 C8 . . . . -2.3(4) ?
    C6 C7 C8 O1 . . . . -179.5(2) ?
    C6 C7 C8 C9 . . . . 1.7(4) ?
    O1 C8 C9 C10 . . . . -177.1(2) ?
    C7 C8 C9 C10 . . . . 1.5(3) ?
    O1 C8 C9 C11 . . . . 3.2(4) ?
    C7 C8 C9 C11 . . . . -178.2(2) ?
    C4 C5 C10 C1 . . . . 3.9(3) ?
    C6 C5 C10 C1 . . . . -175.1(2) ?
    C4 C5 C10 C9 . . . . -177.2(2) ?
    C6 C5 C10 C9 . . . . 3.8(3) ?
    C2 C1 C10 C5 . . . . -3.2(4) ?
    C2 C1 C10 C9 . . . . 177.9(2) ?
    C8 C9 C10 C5 . . . . -4.3(3) ?
    C11 C9 C10 C5 . . . . 175.5(2) ?
    C8 C9 C10 C1 . . . . 174.6(2) ?
    C11 C9 C10 C1 . . . . -5.6(3) ?
    C8 C9 C11 N1 . . . . 102.2(2) ?
    C10 C9 C11 N1 . . . . -77.5(3) ?
    C8 C9 C11 C12 . . . . -14.9(3) ?
    C10 C9 C11 C12 . . . . 165.4(2) ?
    N1 C11 C12 C25 . . . . 157.0(2) ?
    C9 C11 C12 C25 . . . . -80.6(3) ?
    N1 C11 C12 C13 . . . . -80.9(2) ?
    C9 C11 C12 C13 . . . . 41.5(3) ?
    N1 C11 C12 C18 . . . . 36.0(2) ?
    C9 C11 C12 C18 . . . . 158.50(19) ?
    C25 C12 C13 O1 . . . . 66.2(2) ?
    C11 C12 C13 O1 . . . . -60.2(3) ?
    C18 C12 C13 O1 . . . . -172.10(19) ?
    N1 C14 C15 C16 . . . . -36.6(3) ?
    C14 C15 C16 C17 . . . . 35.5(3) ?
    C15 C16 C17 N1 . . . . -21.8(3) ?
    C15 C16 C17 C18 . . . . -140.6(2) ?
    N1 C17 C18 C19 . . . . 153.3(2) ?
    C16 C17 C18 C19 . . . . -87.4(3) ?
    N1 C17 C18 C12 . . . . 25.6(2) ?
    C16 C17 C18 C12 . . . . 144.9(2) ?
    C25 C12 C18 C19 . . . . 71.1(3) ?
    C13 C12 C18 C19 . . . . -48.9(3) ?
    C11 C12 C18 C19 . . . . -164.9(2) ?
    C25 C12 C18 C17 . . . . -161.7(2) ?
    C13 C12 C18 C17 . . . . 78.3(2) ?
    C11 C12 C18 C17 . . . . -37.7(2) ?
    C17 C18 C19 C24 . . . . 144.5(3) ?
    C12 C18 C19 C24 . . . . -95.1(3) ?
    C17 C18 C19 C20 . . . . -36.2(4) ?
    C12 C18 C19 C20 . . . . 84.2(3) ?
    C24 C19 C20 C21 . . . . 0.2(5) ?
    C18 C19 C20 C21 . . . . -179.2(3) ?
    C19 C20 C21 C22 . . . . -1.0(5) ?
    C20 C21 C22 C23 . . . . 1.6(5) ?
    C20 C21 C22 Cl1 . . . . -178.1(2) ?
    C21 C22 C23 C24 . . . . -1.3(6) ?
    Cl1 C22 C23 C24 . . . . 178.4(3) ?
    C20 C19 C24 C23 . . . . 0.1(5) ?
    C18 C19 C24 C23 . . . . 179.5(3) ?
    C22 C23 C24 C19 . . . . 0.4(5) ?
    C13 C12 C25 O2 . . . . 33.3(4) ?
    C11 C12 C25 O2 . . . . 155.8(3) ?
    C18 C12 C25 O2 . . . . -88.0(3) ?
    C13 C12 C25 O3 . . . . -147.2(2) ?
    C11 C12 C25 O3 . . . . -24.8(3) ?
    C18 C12 C25 O3 . . . . 91.5(3) ?
    C36 C27 C28 C29 . . . . 0.4(4) ?
    C27 C28 C29 C30 . . . . 0.0(5) ?
    C28 C29 C30 C31 . . . . 0.9(5) ?
    C29 C30 C31 C32 . . . . 176.5(3) ?
    C29 C30 C31 C36 . . . . -2.3(4) ?
    C30 C31 C32 C33 . . . . -177.6(3) ?
    C36 C31 C32 C33 . . . . 1.2(4) ?
    C31 C32 C33 C34 . . . . -1.6(4) ?
    C32 C33 C34 O4 . . . . 178.6(3) ?
    C32 C33 C34 C35 . . . . -1.3(4) ?
    O4 C34 C35 C36 . . . . -175.5(2) ?
    C33 C34 C35 C36 . . . . 4.3(4) ?
    O4 C34 C35 C37 . . . . 4.3(4) ?
    C33 C34 C35 C37 . . . . -175.9(2) ?
    C28 C27 C36 C31 . . . . -1.7(4) ?
    C28 C27 C36 C35 . . . . -179.8(2) ?
    C32 C31 C36 C27 . . . . -176.2(2) ?
    C30 C31 C36 C27 . . . . 2.6(4) ?
    C32 C31 C36 C35 . . . . 2.0(4) ?
    C30 C31 C36 C35 . . . . -179.2(2) ?
    C34 C35 C36 C27 . . . . 173.4(2) ?
    C37 C35 C36 C27 . . . . -6.4(4) ?
    C34 C35 C36 C31 . . . . -4.6(3) ?
    C37 C35 C36 C31 . . . . 175.6(2) ?
    C34 C35 C37 N2 . . . . 91.9(3) ?
    C36 C35 C37 N2 . . . . -88.3(3) ?
    C34 C35 C37 C38 . . . . -21.6(3) ?
    C36 C35 C37 C38 . . . . 158.2(2) ?
    N2 C37 C38 C39 . . . . -73.7(3) ?
    C35 C37 C38 C39 . . . . 46.2(3) ?
    N2 C37 C38 C51 . . . . 164.0(2) ?
    C35 C37 C38 C51 . . . . -76.2(3) ?
    N2 C37 C38 C44 . . . . 43.2(3) ?
    C35 C37 C38 C44 . . . . 163.0(2) ?
    C51 C38 C39 O4 . . . . 68.7(3) ?
    C37 C38 C39 O4 . . . . -57.0(3) ?
    C44 C38 C39 O4 . . . . -167.5(2) ?
    C41 C42 C43 N2 . . . . -28.8(7) ?
    C41A C42 C43 N2 . . . . 5.7(11) ?
    C41 C42 C43 C44 . . . . -147.6(6) ?
    C41A C42 C43 C44 . . . . -113.1(11) ?
    C39 C38 C44 C45 . . . . -49.2(3) ?
    C51 C38 C44 C45 . . . . 73.0(3) ?
    C37 C38 C44 C45 . . . . -164.3(2) ?
    C39 C38 C44 C43 . . . . 76.8(3) ?
    C51 C38 C44 C43 . . . . -161.0(2) ?
    C37 C38 C44 C43 . . . . -38.3(3) ?
    N2 C43 C44 C45 . . . . 146.1(3) ?
    C42 C43 C44 C45 . . . . -93.8(4) ?
    N2 C43 C44 C38 . . . . 19.1(3) ?
    C42 C43 C44 C38 . . . . 139.2(3) ?
    C38 C44 C45 C50 . . . . -101.4(3) ?
    C43 C44 C45 C50 . . . . 139.0(3) ?
    C38 C44 C45 C46 . . . . 77.1(4) ?
    C43 C44 C45 C46 . . . . -42.5(4) ?
    C50 C45 C46 C47 . . . . 1.3(5) ?
    C44 C45 C46 C47 . . . . -177.2(3) ?
    C45 C46 C47 C48 . . . . -0.9(5) ?
    C46 C47 C48 C49 . . . . -1.2(5) ?
    C46 C47 C48 Cl2 . . . . 179.5(3) ?
    C47 C48 C49 C50 . . . . 2.6(5) ?
    Cl2 C48 C49 C50 . . . . -178.0(3) ?
    C46 C45 C50 C49 . . . . 0.2(4) ?
    C44 C45 C50 C49 . . . . 178.7(3) ?
    C48 C49 C50 C45 . . . . -2.1(5) ?
    C39 C38 C51 O5 . . . . 20.7(4) ?
    C37 C38 C51 O5 . . . . 142.7(3) ?
    C44 C38 C51 O5 . . . . -102.6(4) ?
    C39 C38 C51 O6 . . . . -163.0(2) ?
    C37 C38 C51 O6 . . . . -41.0(4) ?
    C44 C38 C51 O6 . . . . 73.7(3) ?
    C15 C14 N1 C11 . . . . 147.4(2) ?
    C15 C14 N1 C17 . . . . 23.1(3) ?
    C9 C11 N1 C14 . . . . 94.5(3) ?
    C12 C11 N1 C14 . . . . -143.8(2) ?
    C9 C11 N1 C17 . . . . -142.5(2) ?
    C12 C11 N1 C17 . . . . -20.8(2) ?
    C16 C17 N1 C14 . . . . -0.8(3) ?
    C18 C17 N1 C14 . . . . 125.3(2) ?
    C16 C17 N1 C11 . . . . -129.4(2) ?
    C18 C17 N1 C11 . . . . -3.3(3) ?
    C41A C40 N2 C43 . . . . -26.4(14) ?
    C41 C40 N2 C43 . . . . 11.5(6) ?
    C41A C40 N2 C37 . . . . 97.7(14) ?
    C41 C40 N2 C37 . . . . 135.6(6) ?
    C42 C43 N2 C40 . . . . 10.8(4) ?
    C44 C43 N2 C40 . . . . 137.3(3) ?
    C42 C43 N2 C37 . . . . -118.0(3) ?
    C44 C43 N2 C37 . . . . 8.4(3) ?
    C35 C37 N2 C40 . . . . 84.8(3) ?
    C38 C37 N2 C40 . . . . -155.3(3) ?
    C35 C37 N2 C43 . . . . -152.7(2) ?
    C38 C37 N2 C43 . . . . -32.8(3) ?
    C9 C8 O1 C13 . . . . -21.0(3) ?
    C7 C8 O1 C13 . . . . 160.3(2) ?
    C12 C13 O1 C8 . . . . 50.0(3) ?
    O2 C25 O3 C26 . . . . 3.1(5) ?
    C12 C25 O3 C26 . . . . -176.4(3) ?
    C35 C34 O4 C39 . . . . -14.4(4) ?
    C33 C34 O4 C39 . . . . 165.8(2) ?
    C38 C39 O4 C34 . . . . 41.8(3) ?
    O5 C51 O6 C52 . . . . -1.4(5) ?
    C38 C51 O6 C52 . . . . -177.7(3) ?
    C43 C42 C41 C40 . . . . 35.3(8) ?
    C41A C42 C41 C40 . . . . -57.7(9) ?
    C41A C40 C41 C42 . . . . 69.9(11) ?
    N2 C40 C41 C42 . . . . -29.8(9) ?
    N2 C40 C41A C42 . . . . 30.0(19) ?
    C41 C40 C41A C42 . . . . -61.9(14) ?
    C41 C42 C41A C40 . . . . 72.3(15) ?
    C43 C42 C41A C40 . . . . -22.1(18) ?
loop_
    _geom_hbond_atom_site_label_D
    _geom_hbond_atom_site_label_H
    _geom_hbond_atom_site_label_A
    _geom_hbond_site_symmetry_A
    _geom_hbond_distance_DH
    _geom_hbond_distance_HA
    _geom_hbond_distance_DA
    _geom_hbond_angle_DHA
    _geom_hbond_publ_flag
    C11 H11 O3 . 0.98 2.39 2.773(3) 102.8 y
    C37 H37 O6 . 0.98 2.48 2.818(3) 100.1 y
    C14 H14A Cg12 2_545 0.97 3.00 3.951(2) 168.0 y
    C16 H16A Cg11 2_545 0.97 2.83 3.706(2) 151.0 y
    C21 H21 Cg11 3_565 0.93 2.85 3.649(2) 144.0 y
    C26 H26B Cg5 2_655 0.96 2.83 3.5550(10)
                                          133.0 y
