# Supplementary material for: Methyl 4-(4-chloro­phen­yl)-1,2,3,3a,4,4a,5,12c-octa­hydro­benzo[f]chromeno[3,4-b]pyrrolizine-4a-carboxyl­ate
Source: Acta Crystallogr Sect E Struct Rep Online. 2010 Mar 13;66(Pt 4):o810–1. doi: 10.1107/S1600536810007804 (PMC2983798; doi:10.1107/S1600536810007804)
Supplement: Supplementary file 2 [file e-66-0o810-Isup2.hkl]

#
# h,k,l, Fc-squared, Fo-squared, sigma(Fo-squared) and status flag
#
data_I
_shelx_title ' f in P2(1)/c'
_shelx_refln_list_code          4
_shelx_F_calc_maximum      504.36
_exptl_crystal_F_000      1824.00
_reflns_d_resolution_high  0.7488
 
loop_
 _symmetry_equiv_pos_as_xyz
 'x, y, z'
 '-x, y+1/2, -z+1/2'
 '-x, -y, -z'
 'x, -y-1/2, z-1/2'
 
_cell_length_a    22.3214
_cell_length_b    10.8122
_cell_length_c    18.5008
_cell_angle_alpha  90.000
_cell_angle_beta  102.756
_cell_angle_gamma  90.000
 
_shelx_F_squared_multiplier     1.000
 
loop_
 _refln_index_h
 _refln_index_k
 _refln_index_l
 _refln_F_squared_calc
 _refln_F_squared_meas
 _refln_F_squared_sigma
 _refln_observed_status
   1   0   0      229.34        0.00     25.92 o
   2   0   0     8522.14     8234.83     86.77 o
   3   0   0     7370.50     7676.80     88.05 o
   4   0   0      978.62     1164.55     13.75 o
   5   0   0        2.94       18.55      2.37 o
   6   0   0    12979.76    12403.23    128.52 o
   7   0   0     2979.88     2691.45     35.06 o
   8   0   0     2681.57     2852.77     37.37 o
   9   0   0      611.77      398.52      9.25 o
  10   0   0      785.53      593.95     12.23 o
  11   0   0      314.74      206.78      9.72 o
  12   0   0      519.83      503.93     14.82 o
  13   0   0      486.26      505.98     27.61 o
  14   0   0      525.41      605.32     17.90 o
  15   0   0      302.92      413.44     15.58 o
  16   0   0     1508.78     1280.65     33.02 o
  17   0   0       15.40       30.43     12.99 o
  18   0   0      587.19      650.08     21.25 o
  19   0   0      427.73      411.39     17.90 o
  20   0   0      855.64      882.98     77.77 o
  21   0   0       42.53       64.55     14.87 o
  22   0   0       57.12       38.88     25.92 o
  23   0   0      137.99      121.83     31.11 o
  24   0   0       50.47       90.73     31.11 o
  25   0   0        0.68       10.37     25.92 o
  26   0   0       62.77      119.24     33.70 o
  27   0   0      106.35      150.35     38.88 o
  28   0   0        0.23      -18.15     23.33 o
  29   0   0       21.78       41.48     33.70 o
   1   1   0       10.03       59.97     12.96 o
   2   1   0     2086.68     2427.79     24.78 o
   3   1   0       62.36       82.77      2.34 o
   4   1   0    13912.75    13860.74    122.55 o
   5   1   0       88.34       74.05      3.44 o
   6   1   0     1413.40     1369.00     15.08 o
   7   1   0       34.59       35.97      2.47 o
   8   1   0     1119.94     1076.94     13.37 o
   9   1   0     1055.72      997.68     12.60 o
  10   1   0       52.47       50.33      3.38 o
  11   1   0       18.83       27.14      2.95 o
  12   1   0     1268.21     1104.31     15.13 o
  13   1   0      794.39      775.79     12.68 o
  14   1   0        2.88        7.37      3.18 o
  15   1   0      984.28      862.65     13.96 o
  16   1   0       37.51       36.11      4.48 o
  17   1   0        1.90       11.26      7.95 o
  18   1   0       84.57       94.04      9.92 o
  19   1   0       60.90       50.41      7.63 o
  20   1   0     2477.07     2414.33     37.89 o
  21   1   0       34.58       63.91      9.93 o
  22   1   0      429.47      418.13     30.20 o
  23   1   0       34.66       19.44     24.63 o
  24   1   0        0.01        2.59     16.19 o
  25   1   0        1.71      -11.23     19.44 o
  26   1   0       23.32       32.76     38.88 o
  27   1   0        0.78       -7.28     19.18 o
  28   1   0        1.55       12.96     20.16 o
   0   2   0     9921.36     9544.46    238.48 o
   1   2   0    16695.66    16311.28    279.41 o
   2   2   0    57899.34    58527.81    610.48 o
   3   2   0     2947.29     3074.03     34.88 o
   4   2   0     1894.72     1707.65     20.88 o
   5   2   0      248.37      294.71      6.84 o
   6   2   0      976.60      731.43     12.11 o
   7   2   0      317.87      286.11     10.01 o
   8   2   0       42.69       38.56      4.40 o
   9   2   0      885.91      844.58     13.25 o
  10   2   0      413.71      467.08      9.62 o
  11   2   0      133.81      144.40      5.49 o
  12   2   0        0.35        6.23      3.83 o
  13   2   0      159.06      181.35      6.76 o
  14   2   0      186.12      180.43     10.09 o
  15   2   0      738.58      742.91     14.46 o
  16   2   0      131.85      141.60      8.31 o
  17   2   0      270.74      277.62      9.47 o
  18   2   0      199.37      192.03      9.90 o
  19   2   0     1107.80     1108.17     23.26 o
  20   2   0      229.01      213.00     11.89 o
  21   2   0      397.05      348.10     16.09 o
  22   2   0        0.38       -4.46      9.71 o
  23   2   0        6.16        1.37     20.74 o
  24   2   0       10.28       15.83     19.44 o
  25   2   0       40.07       43.83     19.91 o
  26   2   0        8.23       33.70     20.16 o
  27   2   0        7.08       -8.04     18.06 o
  28   2   0        8.60       18.15     22.00 o
   1   3   0     2667.10     2860.94    122.22 o
   2   3   0      542.55      577.92     16.19 o
   3   3   0      215.74      296.36      8.90 o
   4   3   0     2523.65     2354.44     28.98 o
   5   3   0     4195.18     3972.02     48.29 o
   6   3   0     9456.89     9719.97    105.08 o
   7   3   0        0.95       15.80      4.12 o
   8   3   0     3807.89     4002.26     47.44 o
   9   3   0     1928.67     2127.94     28.64 o
  10   3   0       89.14       69.02      6.52 o
  11   3   0      154.72      190.17     13.10 o
  12   3   0      164.97      122.34      7.02 o
  13   3   0      933.57      993.71     18.48 o
  14   3   0       14.96       31.01     10.12 o
  15   3   0      407.44      446.82     15.13 o
  16   3   0       71.30       66.67      7.59 o
  17   3   0      278.49      305.14     14.33 o
  18   3   0        1.61        7.81      8.97 o
  19   3   0      555.10      527.07     30.68 o
  20   3   0      168.68      119.76     11.81 o
  21   3   0       81.28       91.66     12.72 o
  22   3   0      111.11       85.59     14.36 o
  23   3   0        0.04      -13.88     15.50 o
  24   3   0        1.05       -4.32     27.22 o
  25   3   0       16.64      -13.37     32.40 o
  26   3   0       24.48       17.28     19.18 o
  27   3   0        5.26      -15.55     25.92 o
  28   3   0        0.23        3.30     20.74 o
   0   4   0     6177.01     5826.15     87.29 o
   1   4   0      312.04      301.79      8.93 o
   2   4   0     1082.22     1079.72     32.40 o
   3   4   0     1331.18     1151.18     19.62 o
   4   4   0     2581.80     2418.34     30.20 o
   5   4   0     2496.64     2264.87     29.44 o
   6   4   0     3356.71     2992.46     37.03 o
   7   4   0      936.48     1072.76     17.54 o
   8   4   0      163.07      138.02      6.14 o
   9   4   0      491.69      510.68     11.70 o
  10   4   0        0.21       -1.68      3.35 o
  11   4   0      465.72      424.29     10.77 o
  12   4   0       14.19        2.55      5.28 o
  13   4   0        4.59       10.63      7.11 o
  14   4   0     1076.83     1093.02     20.74 o
  15   4   0      119.47      138.05      8.71 o
  16   4   0      309.42      265.84     11.00 o
  17   4   0      296.39      326.99     15.07 o
  18   4   0      193.33      186.02     12.23 o
  19   4   0      181.57      181.92     12.47 o
  20   4   0       30.36       20.74      8.97 o
  21   4   0        2.94       -3.22      8.24 o
  22   4   0        3.80        2.33     10.67 o
  23   4   0        9.47      -12.96     23.33 o
  24   4   0        2.83      -11.59     15.50 o
  25   4   0      178.34      238.06     28.37 o
  26   4   0        5.44       11.97     19.18 o
  27   4   0       13.33       18.15     33.70 o
   1   5   0     6223.36     6167.15     81.62 o
   2   5   0      233.09      273.11     12.61 o
   3   5   0     1402.68     1334.91     28.73 o
   4   5   0     1720.66     2023.52     27.40 o
   5   5   0     1912.00     1742.31     26.70 o
   6   5   0      641.36      639.57     13.38 o
   7   5   0     1439.56     1552.84     23.20 o
   8   5   0       23.28       27.00      4.45 o
   9   5   0       77.28       36.94      4.70 o
  10   5   0       68.29      113.69      7.22 o
  11   5   0       24.35       16.12      6.02 o
  12   5   0       98.49      147.60      7.45 o
  13   5   0      124.78      133.11     12.87 o
  14   5   0       93.09      107.82      9.66 o
  15   5   0       99.72      119.04      8.60 o
  16   5   0      243.69      284.57     11.94 o
  17   5   0        0.40        6.05      8.24 o
  18   5   0       80.41       75.07     10.06 o
  19   5   0      261.44      256.49     14.34 o
  20   5   0      316.20      330.33     15.93 o
  21   5   0        1.98       30.50     11.58 o
  22   5   0       31.57       40.73     14.49 o
  23   5   0        2.99       -9.21     10.98 o
  24   5   0       10.91        8.05     17.34 o
  25   5   0       30.73       65.56     21.77 o
  26   5   0       18.68       34.78     21.77 o
  27   5   0        5.67        5.30     27.22 o
   0   6   0     4136.68     4174.10     74.99 o
   1   6   0     2017.38     2311.72     32.56 o
   2   6   0      441.32      461.42     24.44 o
   3   6   0       63.16       54.52      5.90 o
   4   6   0      182.96      183.92     11.68 o
   5   6   0        7.38       28.01      4.45 o
   6   6   0     1508.62     1592.49     24.53 o
   7   6   0      158.20      170.18      7.50 o
   8   6   0     1424.62     1365.28     22.45 o
   9   6   0        2.75        7.81      4.78 o
  10   6   0        2.50       -1.79      4.61 o
  11   6   0        2.56        6.68      5.09 o
  12   6   0       52.33       61.92      9.30 o
  13   6   0        0.04        3.17      7.11 o
  14   6   0       75.61      104.56     10.06 o
  15   6   0       61.01       45.47      8.57 o
  16   6   0      118.09       94.46     10.73 o
  17   6   0      569.84      570.78     19.99 o
  18   6   0        0.14        1.05      8.57 o
  19   6   0       62.01       68.35     10.73 o
  20   6   0       71.39       78.56     13.62 o
  21   6   0       38.76       23.73     12.32 o
  22   6   0        5.18       14.54     12.21 o
  23   6   0       29.99       42.47     13.73 o
  24   6   0        6.98       -5.31     18.06 o
  25   6   0        0.18      -25.92     31.11 o
  26   6   0       20.68       -2.59     31.11 o
   1   7   0      829.36      860.58     17.33 o
   2   7   0      576.30      565.90     26.19 o
   3   7   0      334.85      354.31     11.45 o
   4   7   0        5.87       13.24      4.90 o
   5   7   0      385.91      486.66     12.78 o
   6   7   0      249.01      255.41     10.25 o
   7   7   0       13.43       32.05      5.65 o
   8   7   0       21.56       17.13      5.37 o
   9   7   0      178.56      128.69      7.74 o
  10   7   0       35.94       47.37      6.36 o
  11   7   0       39.31       49.35      8.35 o
  12   7   0      137.66      128.07     10.52 o
  13   7   0       28.58       13.89      7.61 o
  14   7   0      966.77      949.88     23.90 o
  15   7   0       21.08        6.43      8.05 o
  16   7   0      216.55      244.99     14.39 o
  17   7   0      244.50      208.96     13.90 o
  18   7   0      330.99      350.06     16.73 o
  19   7   0      234.07      239.00     19.14 o
  20   7   0        1.62       14.94     18.15 o
  21   7   0       12.80      -11.66     13.34 o
  22   7   0       11.93       -1.07     14.87 o
  23   7   0       14.11        4.09     16.77 o
  24   7   0       25.26       62.21     33.70 o
  25   7   0        2.35       33.70     33.70 o
   0   8   0      552.78      620.62     25.41 o
   1   8   0       64.45       77.16      7.15 o
   2   8   0      223.24      228.63     12.49 o
   3   8   0      176.42      188.13     10.48 o
   4   8   0      679.13      644.27     16.83 o
   5   8   0      537.04      495.00     15.89 o
   6   8   0       80.77       97.06      8.01 o
   7   8   0      151.46      178.77      9.53 o
   8   8   0      342.99      318.81     11.68 o
   9   8   0       44.80       50.20      7.02 o
  10   8   0       93.11      115.26     14.34 o
  11   8   0      514.53      549.41     21.70 o
  12   8   0      197.95      161.15     13.73 o
  13   8   0       37.81        2.59      8.98 o
  14   8   0        3.69        3.11      9.41 o
  15   8   0      250.54      205.98     23.50 o
  16   8   0      313.71      358.72     24.81 o
  17   8   0      197.64      258.00     18.17 o
  18   8   0      553.59      609.24     33.87 o
  19   8   0        0.05       -5.02     14.32 o
  20   8   0       77.72       95.05     23.33 o
  21   8   0        2.41      -19.44     19.44 o
  22   8   0        0.83      -14.32     14.32 o
  23   8   0       15.54       23.72     18.06 o
  24   8   0        3.34       -2.59     31.11 o
   1   9   0      767.75      760.03     48.39 o
   2   9   0      853.68      877.08     23.76 o
   3   9   0      981.41      968.60     28.17 o
   4   9   0        1.34       -1.79      9.15 o
   5   9   0      101.93       73.30      8.49 o
   6   9   0       19.15       12.83      5.46 o
   7   9   0        1.67       -2.96      6.28 o
   8   9   0       26.22       -3.24      8.39 o
   9   9   0       34.27       40.62     10.26 o
  10   9   0       70.64       50.59     10.98 o
  11   9   0       26.58       21.01     10.45 o
  12   9   0        3.46        5.49      9.12 o
  13   9   0        5.49        9.14     13.76 o
  14   9   0        4.24       -8.98      8.98 o
  15   9   0       41.65       27.16     11.79 o
  16   9   0      130.98      143.99     15.62 o
  17   9   0        9.60       11.50     14.32 o
  18   9   0        6.32        0.00     14.32 o
  19   9   0        0.17        7.78     15.50 o
  20   9   0        0.00      -23.65     27.22 o
  21   9   0        0.20        2.85     18.06 o
  22   9   0        7.34        7.28     17.66 o
   0  10   0       19.83       23.33     23.33 o
   1  10   0     1117.96     1114.08     58.32 o
   2  10   0       34.21       23.10     17.16 o
   3  10   0      157.21      174.15     12.98 o
   4  10   0        9.70        9.82     11.97 o
   5  10   0        7.61       -8.00      8.00 o
   6  10   0      269.33      269.88     13.82 o
   7  10   0      101.63       87.08     12.54 o
   8  10   0       68.58       60.05     10.25 o
   9  10   0      247.80      246.50     15.01 o
  10  10   0      162.17      195.35     15.62 o
  11  10   0        0.53        4.23      9.90 o
  12  10   0        6.67        5.43     10.26 o
  13  10   0        7.00       -9.49      9.49 o
  14  10   0        6.32       -6.05     10.48 o
  15  10   0        3.95      -12.96     12.96 o
  16  10   0       91.90       91.82     19.18 o
  17  10   0        5.55      -13.11     15.50 o
  18  10   0        0.30       16.37     19.44 o
  19  10   0        1.31        2.59     16.19 o
  20  10   0        0.04      -28.51     28.51 o
   1  11   0       81.88       71.70     13.73 o
   2  11   0        5.58        5.54     11.60 o
   3  11   0        4.58        8.34     14.59 o
   4  11   0      187.28      218.35     14.22 o
   5  11   0       25.96       47.50     12.54 o
   6  11   0       18.16        9.59     10.67 o
   7  11   0        0.91       -1.81     12.04 o
   8  11   0       12.75       13.79     11.41 o
   9  11   0       61.80       79.54     13.73 o
  10  11   0        0.16        9.69     12.38 o
  11  11   0       30.65       11.19     11.41 o
  12  11   0        7.34       -5.51     14.32 o
  13  11   0        1.18       23.33     20.74 o
  14  11   0        8.13       10.37     20.74 o
  15  11   0        3.19      -10.37     20.74 o
  16  11   0        4.29       15.55     23.33 o
  17  11   0        0.09      -22.03     22.03 o
  18  11   0       14.58      -14.40     16.19 o
   0  12   0       37.48       28.95     27.22 o
   1  12   0       44.32       55.76     10.02 o
   2  12   0       51.25       56.12     11.12 o
   3  12   0        0.01       -8.24      8.24 o
   4  12   0       29.47       24.57     12.21 o
   5  12   0        4.91       -9.76     12.97 o
   6  12   0        0.01      -10.98     10.98 o
   7  12   0        0.64        1.35     12.21 o
   8  12   0       96.56      132.85     16.33 o
   9  12   0       16.19       24.06     13.30 o
  10  12   0        3.58       -5.18     15.55 o
  11  12   0       38.18       40.18     18.33 o
  12  12   0       39.11       -3.96     15.50 o
  13  12   0        0.03      -19.24     20.74 o
  14  12   0        9.22       23.33     25.92 o
  15  12   0        1.08       15.55     23.33 o
   1  13   0        1.16       -8.84      8.84 o
   2  13   0        0.92      -10.31     10.31 o
   3  13   0        7.89       -2.85     10.89 o
   4  13   0        5.59        5.68     16.61 o
   5  13   0        0.50      -16.10     17.34 o
   6  13   0        1.13      -16.50     16.50 o
   7  13   0       22.85       15.55     18.06 o
   8  13   0       62.09       65.88     21.77 o
   9  13   0        3.49       -8.05     17.34 o
  10  13   0       17.38        3.63     41.48 o
  11  13   0       21.43      -12.96     25.92 o
  12  13   0        0.00       31.11     31.11 o
   0  14   0        1.05      -25.92     25.92 o
   1  14   0        1.40      -12.34     13.49 o
   2  14   0       13.68      -20.74     25.92 o
   3  14   0       18.09      -25.92     25.92 o
   4  14   0       12.67      -18.15     28.51 o
   5  14   0       22.99      -20.74     31.11 o
   6  14   0        1.63      -25.92     25.92 o
 -29   1   1        6.23       31.11     22.00 o
 -28   1   1       10.71       22.43     20.55 o
 -27   1   1        0.46      -15.69     17.34 o
 -26   1   1        3.08       -2.32     19.44 o
 -25   1   1       21.24       20.74     18.33 o
 -24   1   1       16.60       -6.48     14.66 o
 -23   1   1       26.70       37.33     12.54 o
 -22   1   1       21.94       25.16     11.79 o
 -21   1   1      199.55      198.51     23.26 o
 -20   1   1      894.58      879.84     18.46 o
 -19   1   1       39.94       50.33      6.80 o
 -18   1   1       33.87       37.39      5.45 o
 -17   1   1      523.04      495.23     11.37 o
 -16   1   1        4.45       11.43      4.29 o
 -15   1   1       29.68       52.92      4.67 o
 -14   1   1      535.73      554.62     10.95 o
 -13   1   1     1174.87     1240.48     16.60 o
 -12   1   1     1138.58     1198.25     16.08 o
 -11   1   1       32.78       28.80      3.20 o
 -10   1   1      143.62      138.65      4.73 o
  -9   1   1     3037.49     2897.43     29.72 o
  -8   1   1      681.46      707.68     10.07 o
  -7   1   1     2438.38     2389.00     24.44 o
  -6   1   1     4106.47     4182.88     34.60 o
  -5   1   1     4027.63     3912.65     32.14 o
  -4   1   1      259.03      276.73      4.41 o
  -3   1   1     3865.26     3338.79     33.35 o
  -2   1   1      424.80      627.45      9.66 o
  -1   1   1    40227.91    39878.43    416.44 o
   0   1   1      877.53     1077.44     16.92 o
   1   1   1    13727.57    12670.82    153.48 o
   2   1   1     1270.41     1307.29     16.44 o
   3   1   1     6634.11     6269.55     78.04 o
   4   1   1     9690.04     9620.81    103.57 o
   5   1   1    12867.13    12327.25    132.55 o
   6   1   1     5136.86     5098.08     51.75 o
   7   1   1     2582.70     2543.79     27.93 o
   8   1   1      788.73      839.45     11.92 o
   9   1   1     1959.45     1786.35     21.77 o
  10   1   1        1.59        3.33      2.82 o
  11   1   1     1731.67     1492.56     19.86 o
  12   1   1      516.14      577.31     15.84 o
  13   1   1      845.71      844.25     16.30 o
  14   1   1        1.51       15.69      3.69 o
  15   1   1       16.54        9.44      4.80 o
  16   1   1        6.59        3.59      4.86 o
  17   1   1      287.50      286.09     18.24 o
  18   1   1       23.07       24.11      7.08 o
  19   1   1      574.40      584.98     19.74 o
  20   1   1       23.01       27.00      8.97 o
  21   1   1       33.46       29.60      9.10 o
  22   1   1       99.38      100.37     13.74 o
  23   1   1      269.59      247.26     26.53 o
  24   1   1       21.28       -2.59     15.50 o
  25   1   1       13.73      -14.26     16.50 o
  26   1   1        1.47      -12.01     34.99 o
  27   1   1        1.72        7.78     20.16 o
  28   1   1        0.44       19.23     21.77 o
 -29   2   1       22.74       56.84     24.69 o
 -28   2   1       12.17       11.78     27.22 o
 -27   2   1       14.00       23.56     24.63 o
 -26   2   1        5.73       -3.00     32.40 o
 -25   2   1       14.30       19.05     29.81 o
 -24   2   1       46.27       10.37     16.50 o
 -23   2   1       24.67       14.23     19.85 o
 -22   2   1        5.57       -5.70     10.67 o
 -21   2   1      111.16       95.15     11.12 o
 -20   2   1      292.08      292.50     14.92 o
 -19   2   1      172.43      195.63     10.81 o
 -18   2   1      291.81      294.08     13.33 o
 -17   2   1      421.56      387.29     11.21 o
 -16   2   1      360.45      329.77      9.04 o
 -15   2   1       34.34       53.50      4.89 o
 -14   2   1       46.02       61.57      4.85 o
 -13   2   1      197.76      211.98      6.84 o
 -12   2   1      915.39      862.19     13.19 o
 -11   2   1      465.82      515.06      9.73 o
 -10   2   1     1013.99     1053.40     15.64 o
  -9   2   1     1057.55      894.38     13.48 o
  -8   2   1      915.09      894.36     12.02 o
  -7   2   1     1425.17     1265.75     16.24 o
  -6   2   1      511.68      647.61     10.03 o
  -5   2   1     2746.25     2527.46     27.33 o
  -4   2   1    27758.67    25965.05    244.92 o
  -3   2   1     8066.50     7620.14    111.12 o
  -2   2   1      468.23      428.47     15.87 o
  -1   2   1    10383.69    10096.70    143.63 o
   0   2   1    11890.71    11778.93    292.92 o
   1   2   1      631.80      569.65     10.25 o
   2   2   1       37.30       43.85      3.77 o
   3   2   1     2246.70     1832.01     21.84 o
   4   2   1      521.68      666.20      9.91 o
   5   2   1      911.04     1116.60     15.00 o
   6   2   1     2997.55     2829.53     38.64 o
   7   2   1      333.53      364.35     13.36 o
   8   2   1      286.92      362.53      9.10 o
   9   2   1     1716.13     1819.84     25.59 o
  10   2   1      117.85      141.81      5.40 o
  11   2   1      107.03      110.36      5.19 o
  12   2   1       20.33       19.12      4.68 o
  13   2   1      847.73      755.94     13.54 o
  14   2   1       51.60       23.09      4.40 o
  15   2   1      171.89      204.54     10.05 o
  16   2   1      747.66      707.97     14.12 o
  17   2   1       28.98       26.75      5.83 o
  18   2   1      138.58      122.60      8.44 o
  19   2   1      940.27     1029.15     29.92 o
  20   2   1      286.81      270.62     15.36 o
  21   2   1       51.60       50.62      9.76 o
  22   2   1      212.10      212.06     17.54 o
  23   2   1        4.66        4.09     23.33 o
  24   2   1       34.61       12.96     16.50 o
  25   2   1       27.61       50.15     21.02 o
  26   2   1       16.88        2.96     18.66 o
  27   2   1       45.44       50.55     22.00 o
  28   2   1        2.15        3.72     21.02 o
 -28   3   1        0.07      -19.44     19.44 o
 -27   3   1       18.71       31.11     20.16 o
 -26   3   1      106.71      158.14     26.15 o
 -25   3   1        2.18       20.74     18.33 o
 -24   3   1      143.50      129.14     21.77 o
 -23   3   1       29.53       32.87     13.03 o
 -22   3   1       44.39       46.47     12.79 o
 -21   3   1      427.57      479.93     18.40 o
 -20   3   1      256.52      282.69     16.84 o
 -19   3   1      725.87      667.32     21.10 o
 -18   3   1       56.94       84.99     10.31 o
 -17   3   1     1557.26     1626.14     27.90 o
 -16   3   1       82.41       68.30      8.90 o
 -15   3   1       88.44      101.54      7.38 o
 -14   3   1      240.01      259.00      9.80 o
 -13   3   1      102.88      110.75      7.15 o
 -12   3   1     1173.35     1274.20     21.23 o
 -11   3   1      614.88      623.32     12.06 o
 -10   3   1     3110.66     2986.71     38.20 o
  -9   3   1      770.82      791.20     14.80 o
  -8   3   1     1950.43     1839.63     30.51 o
  -7   3   1     9581.95     9830.82    107.19 o
  -6   3   1      616.39      765.40     13.15 o
  -5   3   1        7.79       35.14      5.07 o
  -4   3   1     2362.01     2148.52     27.02 o
  -3   3   1      199.49      305.94      9.41 o
  -2   3   1    26855.80    27267.74    322.53 o
  -1   3   1      592.54      362.95     18.93 o
   0   3   1    23667.60    22560.47    275.01 o
   1   3   1      127.11      129.68      5.71 o
   2   3   1     1884.53     1999.07     28.04 o
   3   3   1     9382.82     9777.34    119.25 o
   4   3   1     3766.31     4127.47     46.56 o
   5   3   1        5.10       22.22      3.11 o
   6   3   1     1606.38     1716.38     22.41 o
   7   3   1     1331.55     1403.59     19.52 o
   8   3   1      437.02      498.19     13.95 o
   9   3   1      850.11     1095.77     20.78 o
  10   3   1      387.16      331.28     16.09 o
  11   3   1      321.09      421.83     17.59 o
  12   3   1      446.24      390.36     11.04 o
  13   3   1       17.78       21.38      4.61 o
  14   3   1     1458.53     1461.35     27.67 o
  15   3   1      780.31      836.75     17.09 o
  16   3   1       80.35      110.80      7.84 o
  17   3   1      400.69      446.12     16.24 o
  18   3   1      438.99      461.93     18.71 o
  19   3   1      159.78      177.48     15.62 o
  20   3   1      314.94      316.62     20.02 o
  21   3   1       20.44        5.36     10.98 o
  22   3   1      178.13      205.87     18.17 o
  23   3   1        0.34       -7.09     11.58 o
  24   3   1       10.93       -3.89     16.50 o
  25   3   1       36.16       57.82     33.70 o
  26   3   1       40.94       62.83     27.22 o
  27   3   1       21.86       33.02     45.36 o
  28   3   1       11.58        5.18     19.91 o
 -28   4   1        0.02       14.04     21.77 o
 -27   4   1        2.58       -7.78     18.33 o
 -26   4   1      125.79      117.00     41.48 o
 -25   4   1       34.81       59.62     21.02 o
 -24   4   1       42.85       24.01     17.34 o
 -23   4   1        3.28        8.90     12.21 o
 -22   4   1      122.74      120.98     12.47 o
 -21   4   1       18.69       10.31      8.97 o
 -20   4   1      214.28      242.58     14.48 o
 -19   4   1        2.97       -1.97      8.38 o
 -18   4   1      224.52      181.83     12.51 o
 -17   4   1       56.18       80.83     10.42 o
 -16   4   1      554.27      519.58     15.10 o
 -15   4   1        9.06        3.30      5.07 o
 -14   4   1      357.97      353.40     12.62 o
 -13   4   1      449.50      446.57     12.58 o
 -12   4   1       38.04       32.64      6.12 o
 -11   4   1       39.03       20.37      4.96 o
 -10   4   1     1843.83     1976.92     28.14 o
  -9   4   1     1567.58     1733.85     32.89 o
  -8   4   1     1460.87     1928.30     26.92 o
  -7   4   1     1909.91     2124.84     28.72 o
  -6   4   1     1975.22     2448.13     31.80 o
  -5   4   1     5776.53     6032.49     68.14 o
  -4   4   1     8024.65     8068.45    114.85 o
  -3   4   1      361.05      408.35     10.25 o
  -2   4   1     7067.88     7108.85     91.05 o
  -1   4   1     4726.76     5220.81    121.62 o
   0   4   1     3031.31     2786.09     44.90 o
   1   4   1     1492.13     1668.34     26.45 o
   2   4   1     1310.00     1197.90     19.56 o
   3   4   1      390.59      390.39      9.88 o
   4   4   1      769.76      698.97     12.06 o
   5   4   1      414.18      450.56      9.68 o
   6   4   1       10.24       35.76      3.50 o
   7   4   1     5214.38     6250.74     70.77 o
   8   4   1      650.46      723.90     13.20 o
   9   4   1      616.42      655.43     12.91 o
  10   4   1     1094.64     1194.01     19.06 o
  11   4   1      177.32      171.15      9.11 o
  12   4   1      289.63      218.38     10.25 o
  13   4   1      227.28      224.77     12.72 o
  14   4   1      453.89      416.00     12.75 o
  15   4   1       43.84       80.67      7.28 o
  16   4   1      157.63      161.52     10.95 o
  17   4   1        4.61        6.48      7.46 o
  18   4   1      944.52      922.76     24.06 o
  19   4   1      203.88      167.15     15.25 o
  20   4   1        2.25        6.18     10.26 o
  21   4   1        4.08       -6.91     10.59 o
  22   4   1        0.16       -5.63     10.98 o
  23   4   1        1.10        0.89     10.98 o
  24   4   1        0.38      -15.55     15.55 o
  25   4   1       58.53       29.64     21.02 o
  26   4   1       17.23        9.90     19.91 o
  27   4   1       19.23        7.78     20.16 o
 -27   5   1        0.66       29.81     22.00 o
 -26   5   1       20.05        5.93     38.88 o
 -25   5   1        0.35      -17.34     17.34 o
 -24   5   1        6.84       20.74     18.33 o
 -23   5   1       15.83       18.55     22.03 o
 -22   5   1        1.82       10.06      9.10 o
 -21   5   1        7.80        4.30      8.18 o
 -20   5   1       34.09       25.98      9.88 o
 -19   5   1       19.49       13.00      8.72 o
 -18   5   1      359.34      336.86     16.21 o
 -17   5   1      491.49      540.59     16.08 o
 -16   5   1      555.23      528.50     15.74 o
 -15   5   1        1.83        0.64      5.61 o
 -14   5   1      461.77      511.74     14.22 o
 -13   5   1       58.33       76.50      7.91 o
 -12   5   1      253.57      279.69     10.04 o
 -11   5   1      114.72      135.83      7.35 o
 -10   5   1     1246.21     1365.60     22.61 o
  -9   5   1       24.58       24.04      4.45 o
  -8   5   1       12.61       13.77      4.31 o
  -7   5   1      117.90      184.46      9.11 o
  -6   5   1    10516.58    11439.34    139.43 o
  -5   5   1      562.22      519.69     21.12 o
  -4   5   1     3799.66     3610.36     57.62 o
  -3   5   1       19.08       27.98      4.40 o
  -2   5   1     5657.49     5637.63     75.47 o
  -1   5   1     5444.83     5658.18     75.47 o
   0   5   1        0.28       11.66      3.76 o
   1   5   1      985.11      996.40     21.70 o
   2   5   1     2854.72     2703.37     38.72 o
   3   5   1        3.35       11.75      4.12 o
   4   5   1     1222.46     1378.49     26.90 o
   5   5   1     4943.78     5369.22     62.09 o
   6   5   1      283.76      297.73      8.96 o
   7   5   1        3.00       17.06      4.45 o
   8   5   1     1858.62     1830.08     25.91 o
   9   5   1       21.32       26.87      4.45 o
  10   5   1     1974.70     1921.71     27.89 o
  11   5   1        0.31        2.41      3.75 o
  12   5   1       94.90       96.87     12.62 o
  13   5   1      319.70      361.79     15.71 o
  14   5   1      791.10      784.35     20.58 o
  15   5   1        3.93       24.41      7.87 o
  16   5   1        1.86       -4.78      7.24 o
  17   5   1      146.83      183.97     12.56 o
  18   5   1      164.97      136.39     10.85 o
  19   5   1        4.04       21.77     13.20 o
  20   5   1       10.47        3.76     10.26 o
  21   5   1       54.03       63.51     19.86 o
  22   5   1       17.05       24.07     16.06 o
  23   5   1        1.45        5.68     11.73 o
  24   5   1        0.03       20.74     18.33 o
  25   5   1       13.22        3.89     22.03 o
  26   5   1       32.13       64.61     23.62 o
 -26   6   1        0.15       19.32     29.81 o
 -25   6   1        0.10        9.26     19.18 o
 -24   6   1        0.01       21.11     18.66 o
 -23   6   1        9.80       20.46     17.34 o
 -22   6   1        8.49        9.84     12.08 o
 -21   6   1       19.16       40.08     10.31 o
 -20   6   1        0.44       -3.89     10.10 o
 -19   6   1      859.37      963.08     26.86 o
 -18   6   1        1.33       22.71     12.72 o
 -17   6   1      290.95      252.43     12.25 o
 -16   6   1      116.45      170.06     12.37 o
 -15   6   1       19.49       26.12      9.04 o
 -14   6   1      103.67      107.88     10.25 o
 -13   6   1      209.27      279.26     10.61 o
 -12   6   1      158.02      126.33      7.91 o
 -11   6   1       27.25       21.88      5.65 o
 -10   6   1      233.91      303.90     10.49 o
  -9   6   1        0.09        2.52      4.61 o
  -8   6   1      209.77      205.44     10.95 o
  -7   6   1       25.22       34.40      5.37 o
  -6   6   1      328.08      386.29     10.93 o
  -5   6   1      692.54      783.17     28.18 o
  -4   6   1       33.79       53.16      5.73 o
  -3   6   1      553.31      599.29     13.80 o
  -2   6   1      324.05      431.71     13.38 o
  -1   6   1      825.73      937.04     19.72 o
   0   6   1       57.44       73.66      5.61 o
   1   6   1     1595.32     1535.93     29.12 o
   2   6   1       51.27       64.64      5.90 o
   3   6   1      974.05      924.95     18.84 o
   4   6   1      961.01     1106.48     18.23 o
   5   6   1       35.49       45.41      5.13 o
   6   6   1     4151.66     3895.99     48.28 o
   7   6   1       26.34       61.20      5.92 o
   8   6   1     1104.99     1150.98     19.61 o
   9   6   1       10.08       21.49      4.78 o
  10   6   1        0.29        8.48      4.62 o
  11   6   1       46.30       61.21      7.61 o
  12   6   1       50.81       53.41     10.18 o
  13   6   1      373.30      410.79     18.71 o
  14   6   1      303.74      243.37     14.13 o
  15   6   1       51.13       71.68      9.20 o
  16   6   1        0.01       -0.35      7.61 o
  17   6   1       49.55       33.30      9.11 o
  18   6   1      161.95      172.44     16.10 o
  19   6   1        7.25       18.97     11.24 o
  20   6   1       73.43      105.11     14.82 o
  21   6   1       59.78       44.03     15.28 o
  22   6   1       14.38       24.78     24.10 o
  23   6   1        5.79       12.96     31.11 o
  24   6   1       78.33       87.36     40.18 o
  25   6   1       44.13      -12.96     28.51 o
  26   6   1        1.00       20.74     31.11 o
 -25   7   1       30.02       36.29     31.11 o
 -24   7   1       15.39       41.48     33.70 o
 -23   7   1       15.95        0.00     28.51 o
 -22   7   1        1.26       -1.94     18.15 o
 -21   7   1        9.83       18.13     16.49 o
 -20   7   1      224.47      247.86     15.69 o
 -19   7   1       75.22      109.42     12.56 o
 -18   7   1       21.19       25.41      9.11 o
 -17   7   1        6.11        4.60      9.11 o
 -16   7   1        4.12       -7.17      7.61 o
 -15   7   1        7.64       -6.92      6.92 o
 -14   7   1        0.95       12.17      7.77 o
 -13   7   1        2.87       -3.74     11.27 o
 -12   7   1        2.04        5.43      7.38 o
 -11   7   1      542.70      524.48     14.26 o
 -10   7   1        3.22       -0.37      5.50 o
  -9   7   1      108.89      119.35      7.74 o
  -8   7   1      395.04      321.42     11.10 o
  -7   7   1       29.23       27.20      5.65 o
  -6   7   1      270.49      227.87     10.44 o
  -5   7   1      159.22      125.78      8.31 o
  -4   7   1      116.68      122.38      7.75 o
  -3   7   1      241.37      257.72      9.85 o
  -2   7   1      241.32      260.43     11.04 o
  -1   7   1       15.19       26.39      6.69 o
   0   7   1      735.15      720.49     16.15 o
   1   7   1       76.91       68.35      6.05 o
   2   7   1       30.73       48.28      6.73 o
   3   7   1      406.88      492.31     14.22 o
   4   7   1      116.61      130.47      8.90 o
   5   7   1      961.53     1000.98     23.11 o
   6   7   1       40.73       44.75      5.82 o
   7   7   1     2735.04     2961.46     39.85 o
   8   7   1      786.13      911.78     18.03 o
   9   7   1      307.25      279.67     10.30 o
  10   7   1        1.60        4.51      6.74 o
  11   7   1      155.93      186.83     13.10 o
  12   7   1       70.09       47.92      8.69 o
  13   7   1        0.29       12.70      8.23 o
  14   7   1       49.44       25.92     12.72 o
  15   7   1      139.00      157.42     11.48 o
  16   7   1       46.48       71.26     11.41 o
  17   7   1        0.03       33.70     15.50 o
  18   7   1       25.30       25.06     13.66 o
  19   7   1       64.28       52.66     19.44 o
  20   7   1        1.72      -10.37     12.94 o
  21   7   1        1.98       19.82     14.87 o
  22   7   1       39.23       46.66     27.22 o
  23   7   1       23.15       39.62     18.66 o
  24   7   1        0.02       -6.00     16.77 o
  25   7   1        1.85      -12.96     28.51 o
 -24   8   1        0.58       23.33     33.70 o
 -23   8   1        0.07      -21.35     25.92 o
 -22   8   1        3.69        1.91     16.77 o
 -21   8   1        1.81       -7.17     14.87 o
 -20   8   1        0.69       -9.23     14.32 o
 -19   8   1        1.18      -10.54     10.54 o
 -18   8   1       74.88       38.77     14.03 o
 -17   8   1      405.47      521.07     23.21 o
 -16   8   1       66.39       73.28     19.39 o
 -15   8   1      231.52      188.19     21.75 o
 -14   8   1        0.85        0.00      8.24 o
 -13   8   1      121.25      116.93     10.96 o
 -12   8   1       11.17       -4.81      7.38 o
 -11   8   1        7.96        9.46      8.98 o
 -10   8   1        0.48        7.21      5.82 o
  -9   8   1       72.17       65.42      7.22 o
  -8   8   1        0.26       13.09      5.82 o
  -7   8   1       43.25       45.87      8.63 o
  -6   8   1      223.17      240.78      9.63 o
  -5   8   1      254.13      275.40     11.40 o
  -4   8   1      108.81       98.35      7.34 o
  -3   8   1        4.49        4.31      5.82 o
  -2   8   1       32.27       35.38      9.76 o
  -1   8   1       27.79       34.92      6.27 o
   0   8   1      536.36      574.17     16.89 o
   1   8   1      382.93      376.87     12.19 o
   2   8   1      104.44      115.89      7.37 o
   3   8   1       77.22       81.76      7.77 o
   4   8   1      354.10      287.85     10.80 o
   5   8   1      310.13      343.03     13.38 o
   6   8   1        9.23       14.07      6.28 o
   7   8   1       94.68      104.11      8.56 o
   8   8   1        0.13        0.10      5.70 o
   9   8   1       16.65       25.66      9.41 o
  10   8   1       39.76       24.85      9.12 o
  11   8   1      387.31      407.14     18.99 o
  12   8   1      208.59      246.99     15.62 o
  13   8   1       42.52       46.12     13.57 o
  14   8   1       25.08       13.67      9.72 o
  15   8   1        3.36       -3.88      8.73 o
  16   8   1       20.26       33.24     29.81 o
  17   8   1       23.72        3.63     15.55 o
  18   8   1       16.22       32.33     16.85 o
  19   8   1       38.50       82.96     22.03 o
  20   8   1       11.84        0.91     15.55 o
  21   8   1       55.44       33.70     31.11 o
  22   8   1       11.57       -3.74     16.19 o
  23   8   1        0.32      -16.20     32.40 o
 -22   9   1       28.28       21.97     25.92 o
 -21   9   1        4.78      -16.19     16.19 o
 -20   9   1        4.88        6.34     16.19 o
 -19   9   1       11.32        0.76     14.87 o
 -18   9   1       75.64       61.47     14.08 o
 -17   9   1       39.02       53.88     12.76 o
 -16   9   1       24.39        0.97      9.95 o
 -15   9   1       21.97       35.58     11.79 o
 -14   9   1        0.12        1.81     10.26 o
 -13   9   1       34.55       27.27     13.15 o
 -12   9   1       14.10       19.87     10.48 o
 -11   9   1        0.10       -8.73      8.73 o
 -10   9   1       42.83       43.62     10.91 o
  -9   9   1      429.11      479.05     20.85 o
  -8   9   1        4.75        3.86      6.14 o
  -7   9   1      140.71      154.17      9.68 o
  -6   9   1        2.42        1.65      5.94 o
  -5   9   1        9.03        6.64      6.01 o
  -4   9   1      116.95      118.61      8.23 o
  -3   9   1      202.46      268.83     18.85 o
  -2   9   1        4.54       17.34     10.48 o
  -1   9   1     1068.14      973.89     29.75 o
   0   9   1     1023.92     1020.99     25.51 o
   1   9   1      266.74      309.96     18.39 o
   2   9   1      172.46      178.37     12.98 o
   3   9   1     3112.37     3205.16     84.96 o
   4   9   1      203.70      221.14     24.18 o
   5   9   1      389.77      388.84     21.33 o
   6   9   1       56.79       57.32     10.48 o
   7   9   1      198.56      211.72     14.08 o
   8   9   1      133.21      138.66     12.54 o
   9   9   1       14.46        4.67      9.41 o
  10   9   1        0.06       -1.78      8.39 o
  11   9   1       30.56       22.37     10.26 o
  12   9   1       27.63       28.28     17.77 o
  13   9   1       32.46       15.23     10.31 o
  14   9   1        3.32      -12.96     12.96 o
  15   9   1       53.37       75.80     17.34 o
  16   9   1       51.39       66.10     18.33 o
  17   9   1        0.39        9.56     14.32 o
  18   9   1       32.78       44.07     18.06 o
  19   9   1        4.68       19.37     17.34 o
  20   9   1       47.21       88.46     21.77 o
  21   9   1       13.77        6.87     18.06 o
  22   9   1        0.27       -1.04     31.11 o
 -21  10   1        0.07        0.74     18.66 o
 -20  10   1        7.16      -16.19     16.19 o
 -19  10   1        0.97      -12.50     14.87 o
 -18  10   1       24.14       16.64     28.51 o
 -17  10   1        6.09       19.87     16.19 o
 -16  10   1       32.39       39.59     13.30 o
 -15  10   1        0.02       -7.00     10.26 o
 -14  10   1        0.21      -10.37     12.22 o
 -13  10   1       92.45      115.30     21.07 o
 -12  10   1       38.69       46.78     10.96 o
 -11  10   1       40.80       49.95     10.25 o
 -10  10   1       47.49       38.17      9.99 o
  -9  10   1        8.21       13.60     10.26 o
  -8  10   1       10.82       12.25      9.72 o
  -7  10   1       56.04       98.58     10.85 o
  -6  10   1        4.25       -5.76      6.79 o
  -5  10   1       18.34       10.99      7.77 o
  -4  10   1       92.14       76.19     10.31 o
  -3  10   1      136.11      159.37     12.47 o
  -2  10   1      378.69      342.02     19.07 o
  -1  10   1        3.79       12.10     12.63 o
   0  10   1      201.94      256.97     17.54 o
   1  10   1      215.18      177.19     16.00 o
   2  10   1       29.35       17.37     10.67 o
   3  10   1       91.10       94.34     12.27 o
   4  10   1       45.17       30.06      7.61 o
   5  10   1       18.75        3.98      5.97 o
   6  10   1        1.87       -7.24      7.24 o
   7  10   1       16.62       19.32     11.28 o
   8  10   1        2.51       -5.70      9.41 o
   9  10   1       53.42       43.76     11.24 o
  10  10   1        0.09       -8.39      8.39 o
  11  10   1        7.69        4.93     12.28 o
  12  10   1       42.76       53.52     15.55 o
  13  10   1        0.01        1.11     12.44 o
  14  10   1       10.28       28.36     15.50 o
  15  10   1       21.77        5.18     14.66 o
  16  10   1        0.93       16.42     16.19 o
  17  10   1        6.53       -3.66     15.50 o
  18  10   1        5.34      -15.50     15.50 o
  19  10   1        2.67        6.48     18.33 o
  20  10   1        0.60        8.42     18.06 o
 -19  11   1        0.47        0.00     23.33 o
 -18  11   1       56.73       31.11     25.92 o
 -17  11   1        6.77        0.00     23.33 o
 -16  11   1        8.71      -10.37     20.74 o
 -15  11   1        1.39       36.29     23.33 o
 -14  11   1       30.09       29.32     14.32 o
 -13  11   1        1.51        3.89     11.41 o
 -12  11   1       11.10       -1.01     10.91 o
 -11  11   1       20.13       27.82     12.41 o
 -10  11   1       54.74       34.60     17.93 o
  -9  11   1       94.76       88.76     14.08 o
  -8  11   1       11.26       10.10     13.50 o
  -7  11   1        4.32       -5.65     10.26 o
  -6  11   1      124.89      117.80     15.25 o
  -5  11   1        6.72       22.50     10.10 o
  -4  11   1        0.22       -5.22     12.36 o
  -3  11   1       70.19       53.39     10.73 o
  -2  11   1       93.11       69.16     13.40 o
  -1  11   1      395.09      419.97     23.84 o
   0  11   1       11.28       28.02     12.41 o
   1  11   1       10.27       14.87     24.28 o
   2  11   1       16.79       22.52     12.08 o
   3  11   1       29.88       33.66      9.76 o
   4  11   1       20.54       -1.76     20.58 o
   5  11   1       31.64       31.77     11.79 o
   6  11   1       12.36       24.77     13.10 o
   7  11   1        6.34       -3.76      9.41 o
   8  11   1       15.78       27.73     12.21 o
   9  11   1        0.50      -13.66     13.66 o
  10  11   1       29.36       46.66     23.33 o
  11  11   1      111.76      137.39     31.11 o
  12  11   1       10.09       11.66     14.66 o
  13  11   1       22.29       41.48     16.50 o
  14  11   1       15.95        1.30     16.50 o
  15  11   1        2.92       -6.48     14.66 o
  16  11   1       15.33       14.46     20.74 o
  17  11   1        6.44       -3.37     18.06 o
  18  11   1        5.25       27.61     21.02 o
 -15  12   1        0.63       10.37     23.33 o
 -14  12   1        8.91       12.96     23.33 o
 -13  12   1        1.33      -20.74     20.74 o
 -12  12   1       20.44       -3.84     12.91 o
 -11  12   1       17.62       17.82     13.30 o
 -10  12   1       13.25       21.23     13.30 o
  -9  12   1        7.36       13.86     12.41 o
  -8  12   1        0.30      -11.41     11.41 o
  -7  12   1        0.09      -10.91     10.91 o
  -6  12   1        2.39        8.68     12.21 o
  -5  12   1       23.32       11.04     12.21 o
  -4  12   1        4.51        5.65      9.20 o
  -3  12   1        6.02        8.04      9.31 o
  -2  12   1       63.87       53.29     13.62 o
  -1  12   1       38.51       45.61     12.81 o
   0  12   1        1.83       -3.38      9.39 o
   1  12   1       43.56       51.36     14.08 o
   2  12   1        3.96       13.95     12.54 o
   3  12   1       13.51        7.21     11.79 o
   4  12   1        1.53        9.99     11.58 o
   5  12   1        7.16       20.07     12.54 o
   6  12   1       27.61       -2.59     16.50 o
   7  12   1       46.61       32.40     18.33 o
   8  12   1        0.00      -13.66     13.66 o
   9  12   1       13.76        7.78     16.50 o
  10  12   1       12.42       15.55     23.33 o
  11  12   1        0.89      -14.66     14.66 o
  12  12   1       10.95       -9.22     16.19 o
  13  12   1        2.43      -14.49     15.50 o
  14  12   1       16.93        3.89     18.06 o
 -11  13   1       19.50       49.25     31.11 o
 -10  13   1       38.78       12.71     19.18 o
  -9  13   1       60.79       77.31     21.02 o
  -8  13   1       20.58       27.36     14.08 o
  -7  13   1        0.25      -12.54     12.54 o
  -6  13   1        2.46      -12.21     12.21 o
  -5  13   1        9.51       -7.36     10.31 o
  -4  13   1       27.77       11.17     11.12 o
  -3  13   1        0.89       -0.88     13.30 o
  -2  13   1       16.75       -0.16     13.47 o
  -1  13   1        0.05        0.09     10.52 o
   0  13   1        0.01       -1.13     10.11 o
   1  13   1       39.95       40.69     12.03 o
   2  13   1       12.06       -4.57     19.18 o
   3  13   1       19.58       27.28     19.18 o
   4  13   1        2.24       -9.07     16.50 o
   5  13   1        0.72       -7.78     16.50 o
   6  13   1        0.94      -17.05     17.34 o
   7  13   1        9.99        3.70     19.18 o
   8  13   1        0.25      -19.44     19.44 o
   9  13   1        7.90       25.55     19.18 o
  10  13   1        5.58       15.55     28.51 o
  11  13   1        1.67       25.92     28.51 o
  12  13   1        5.16      -12.96     25.92 o
  -7  14   1       22.02       -7.78     28.51 o
  -6  14   1        5.25      -23.33     28.51 o
  -5  14   1        7.11      -15.55     28.51 o
  -4  14   1        1.45      -28.51     28.51 o
  -3  14   1       10.03       19.26     18.66 o
  -2  14   1        3.99       -6.41     16.77 o
  -1  14   1        0.52       -8.17     14.08 o
   0  14   1        2.44      -10.89     10.89 o
   1  14   1        5.17       -1.35     11.65 o
   2  14   1        7.82       11.25     13.01 o
   3  14   1        0.27        6.82     16.77 o
   4  14   1        1.12        4.80     18.06 o
   5  14   1        5.74      -23.33     28.51 o
 -29   0   2      110.27      181.45     41.48 o
 -28   0   2        2.97        0.00     23.33 o
 -27   0   2       28.61        5.18     25.92 o
 -26   0   2       13.97        0.00     25.92 o
 -25   0   2        4.68        7.78     20.74 o
 -24   0   2       99.15       63.58     16.77 o
 -23   0   2      152.94      167.60     18.66 o
 -22   0   2       33.40       27.87     15.55 o
 -21   0   2      495.46      412.62     24.29 o
 -20   0   2      186.72      127.85     33.70 o
 -19   0   2      266.48      265.07     14.60 o
 -18   0   2       17.25       13.18      7.79 o
 -17   0   2      364.26      317.94     15.06 o
 -16   0   2     1372.06     1443.10     38.31 o
 -15   0   2      193.22      214.10     18.71 o
 -14   0   2     1975.59     1896.17     30.15 o
 -13   0   2     8237.88     7883.20     98.30 o
 -12   0   2       32.80       62.15      5.28 o
 -11   0   2       64.02      125.48      5.92 o
 -10   0   2     2252.66     2564.63     35.37 o
  -9   0   2      105.59      109.97      5.05 o
  -8   0   2      377.96      512.69     10.44 o
  -7   0   2     1954.51     1454.45     22.32 o
  -6   0   2     4584.86     4735.82     51.52 o
  -5   0   2    10843.11    10335.52    109.16 o
  -4   0   2    42952.49    42935.78    407.86 o
  -3   0   2      257.78      267.18      5.43 o
  -2   0   2     5696.50     5795.27     61.25 o
  -1   0   2    14162.92    13981.27    145.91 o
   0   0   2     7122.42     6507.44     62.31 o
   1   0   2    14803.48    15388.27    135.59 o
   2   0   2    35898.84    37120.27    509.95 o
   3   0   2      453.19      267.10      9.16 o
   4   0   2   114576.17   109839.89   3283.01 o
   5   0   2    15843.29    14864.27    256.44 o
   6   0   2     3090.27     3152.75     61.38 o
   7   0   2      476.34      282.79      7.28 o
   8   0   2      833.71      939.67     17.20 o
   9   0   2      361.65      261.57     13.66 o
  10   0   2       13.49        8.89      6.22 o
  11   0   2     1234.20     1358.33     36.52 o
  12   0   2      550.71      528.41     21.02 o
  13   0   2      114.51      111.46     11.81 o
  14   0   2     1169.29     1022.48     32.84 o
  15   0   2       30.43       40.86     10.55 o
  16   0   2       85.93      105.65     12.44 o
  17   0   2      160.28      214.67     16.77 o
  18   0   2      684.55      658.21     29.22 o
  19   0   2        1.01        2.19     10.99 o
  20   0   2      989.30     1048.20     53.14 o
  21   0   2     1435.94     1562.14     76.47 o
  22   0   2       77.69       97.46     19.44 o
  23   0   2      191.27      189.23     36.29 o
  24   0   2       39.86        7.78     25.92 o
  25   0   2       33.00       15.55     28.51 o
  26   0   2       25.23       23.33     25.92 o
  27   0   2        6.01       -5.18     28.51 o
  28   0   2        1.76        5.18     31.11 o
 -29   1   2        6.93       21.82     21.77 o
 -28   1   2        2.35       18.15     20.16 o
 -27   1   2        7.57       -5.87     17.34 o
 -26   1   2       13.35       15.28     17.34 o
 -25   1   2      172.67      165.79     22.58 o
 -24   1   2       17.55       13.75     12.21 o
 -23   1   2        6.18        1.30      9.15 o
 -22   1   2       72.68       72.81     10.51 o
 -21   1   2       63.71       57.95     10.13 o
 -20   1   2      137.58      141.25      9.80 o
 -19   1   2      479.88      405.44     20.17 o
 -18   1   2      488.86      477.01     11.67 o
 -17   1   2      293.66      270.09      9.04 o
 -16   1   2       16.19       18.58      4.29 o
 -15   1   2      356.06      392.78      9.50 o
 -14   1   2      874.06      971.15     14.79 o
 -13   1   2     2229.21     2089.76     24.48 o
 -12   1   2      355.59      288.94      7.34 o
 -11   1   2     2290.48     2235.68     24.96 o
 -10   1   2      286.63      244.32      6.61 o
  -9   1   2     1388.01     1282.89     15.59 o
  -8   1   2      122.47      119.17      4.99 o
  -7   1   2     1353.93     1423.08     13.89 o
  -6   1   2      160.99      256.45      4.71 o
  -5   1   2    19027.72    19075.34    147.75 o
  -4   1   2     1530.08     1521.37     17.34 o
  -3   1   2     7192.64     7753.37     82.71 o
  -2   1   2      586.47      577.32      9.35 o
  -1   1   2     6340.15     6796.19     81.52 o
   0   1   2      776.60      787.13     11.95 o
   1   1   2    25945.66    26114.72    476.34 o
   2   1   2     8864.96     8694.86    106.56 o
   3   1   2       39.02       42.72      9.34 o
   4   1   2      457.19      439.48      9.35 o
   5   1   2      211.14      149.68     10.67 o
   6   1   2     2552.20     2498.23     30.77 o
   7   1   2     1098.29      978.93     12.87 o
   8   1   2     2063.94     1927.93     22.76 o
   9   1   2     1483.70     1381.57     17.96 o
  10   1   2      730.89      784.31     12.40 o
  11   1   2       66.22       60.66      3.83 o
  12   1   2       92.91      105.90      4.72 o
  13   1   2      294.06      317.88     12.35 o
  14   1   2      117.09      119.07     10.85 o
  15   1   2      280.63      277.31     13.86 o
  16   1   2      172.62      175.71     11.81 o
  17   1   2      208.13      183.65     11.86 o
  18   1   2       14.56       30.74      7.89 o
  19   1   2        4.97        7.82     10.10 o
  20   1   2      200.86      218.11     14.02 o
  21   1   2       93.52      121.80     12.47 o
  22   1   2      180.59      207.81     14.48 o
  23   1   2        6.68       12.04     13.22 o
  24   1   2       95.16      108.70     22.86 o
  25   1   2        9.14        2.59     18.33 o
  26   1   2       11.76       11.31     19.91 o
  27   1   2       22.61       12.85     32.40 o
  28   1   2       12.36      -10.48     21.02 o
 -29   2   2        0.01        5.18     20.16 o
 -28   2   2        3.36        3.89     20.16 o
 -27   2   2       11.90      -10.37     18.33 o
 -26   2   2       10.72       18.15     18.33 o
 -25   2   2       11.95       33.41     13.18 o
 -24   2   2        8.01       18.85     15.11 o
 -23   2   2       26.82       32.52     12.54 o
 -22   2   2       15.92       30.87     12.89 o
 -21   2   2       29.15       13.29     19.02 o
 -20   2   2      263.75      251.89     12.02 o
 -19   2   2     1867.95     1730.72     27.05 o
 -18   2   2       22.33       34.27      5.79 o
 -17   2   2      287.11      310.59      9.40 o
 -16   2   2       39.42       44.23      4.91 o
 -15   2   2      727.04      786.19     15.33 o
 -14   2   2     1420.02     1337.09     20.07 o
 -13   2   2     1865.34     1719.59     23.49 o
 -12   2   2     5060.49     5377.87     57.50 o
 -11   2   2     1422.39     1564.53     21.23 o
 -10   2   2     1327.55     1331.73     16.86 o
  -9   2   2     4146.87     3903.83     38.85 o
  -8   2   2     2134.24     1777.03     19.81 o
  -7   2   2      902.13      966.82     13.61 o
  -6   2   2    13071.01    12729.11    122.83 o
  -5   2   2      762.08      714.25     10.28 o
  -4   2   2     1244.80     1206.93     16.34 o
  -3   2   2     3116.80     2917.83     39.19 o
  -2   2   2    11001.97    10646.81    112.78 o
  -1   2   2     6272.20     6207.98     65.55 o
   0   2   2    20952.81    20627.18    280.28 o
   1   2   2     3123.97     3318.06     51.32 o
   2   2   2   118339.29   115956.41   1236.65 o
   3   2   2    12877.33    12529.91    150.53 o
   4   2   2     7111.16     6326.66     90.54 o
   5   2   2     1416.17     1521.26     22.67 o
   6   2   2     6825.89     7225.45     80.35 o
   7   2   2     3927.03     3534.62     48.88 o
   8   2   2     2812.22     2468.41     37.22 o
   9   2   2       34.22       38.41      4.62 o
  10   2   2       21.98        4.09      2.82 o
  11   2   2      299.57      221.24     12.11 o
  12   2   2      319.58      296.18     12.56 o
  13   2   2      206.39      277.21      7.62 o
  14   2   2     2350.72     2421.22     30.40 o
  15   2   2      350.38      295.84     10.73 o
  16   2   2        6.40       12.81      5.61 o
  17   2   2       12.86       26.48      9.94 o
  18   2   2        9.95       10.41      8.98 o
  19   2   2      106.51      109.65     14.97 o
  20   2   2       44.23       28.70      9.39 o
  21   2   2       50.30       68.72     10.82 o
  22   2   2      124.55      133.82     16.00 o
  23   2   2       45.16       -2.65     12.54 o
  24   2   2        1.99      -20.74     20.74 o
  25   2   2       11.82        0.52     18.06 o
  26   2   2        1.97      -16.50     16.50 o
  27   2   2       38.71       66.10     23.83 o
  28   2   2        1.07       -5.64     21.02 o
 -28   3   2        0.07        9.75     19.18 o
 -27   3   2        7.22      -10.37     18.33 o
 -26   3   2        0.51       -9.69     17.34 o
 -25   3   2       10.21       28.71     13.30 o
 -24   3   2      122.56      149.18     17.14 o
 -23   3   2       37.06       32.27     11.79 o
 -22   3   2       47.22       70.48     13.18 o
 -21   3   2      150.95      165.83     12.47 o
 -20   3   2       33.97       66.80     11.22 o
 -19   3   2       26.21       30.30      9.39 o
 -18   3   2     4209.65     4133.32     55.44 o
 -17   3   2        1.59        6.12      7.28 o
 -16   3   2       21.98       24.04      8.37 o
 -15   3   2      318.66      363.39     11.03 o
 -14   3   2      274.40      271.94      9.43 o
 -13   3   2     1018.44     1168.92     18.74 o
 -12   3   2      358.65      315.91     12.11 o
 -11   3   2      796.67      911.25     13.92 o
 -10   3   2     2953.25     2901.29     34.00 o
  -9   3   2        0.07       15.68      3.59 o
  -8   3   2        0.03        5.38      3.67 o
  -7   3   2     5395.69     5736.69     58.98 o
  -6   3   2     3359.25     3457.62     37.14 o
  -5   3   2     1483.46     1419.77     22.59 o
  -4   3   2      541.56      632.58     14.82 o
  -3   3   2     1691.40     1678.47     22.21 o
  -2   3   2      715.54      915.99     15.12 o
  -1   3   2     2161.38     1905.26     26.73 o
   0   3   2      429.93      433.24     12.30 o
   1   3   2    22614.02    23058.42    324.09 o
   2   3   2      511.63      531.40     12.54 o
   3   3   2      984.43      981.36     19.07 o
   4   3   2     1799.43     1472.70     21.49 o
   5   3   2      105.10      148.39      5.99 o
   6   3   2     1945.76     1986.80     28.43 o
   7   3   2     1370.39     1490.78     29.86 o
   8   3   2       26.77       40.84      5.05 o
   9   3   2     3253.78     3492.68     59.32 o
  10   3   2      842.09      838.73     24.71 o
  11   3   2      119.64      129.94      9.90 o
  12   3   2      316.66      300.01     10.52 o
  13   3   2      430.11      423.39     20.39 o
  14   3   2       17.62       10.56      5.00 o
  15   3   2     1633.36     1685.93     25.93 o
  16   3   2      199.33      194.99     10.44 o
  17   3   2      357.97      336.15     18.81 o
  18   3   2        0.05        7.62      9.12 o
  19   3   2       37.80       41.65     11.79 o
  20   3   2       54.88       76.70     13.73 o
  21   3   2      112.48       94.62     17.41 o
  22   3   2        0.26        2.59     11.22 o
  23   3   2       37.55       49.60     14.36 o
  24   3   2       24.44       47.37     19.91 o
  25   3   2        9.56       30.43     20.55 o
  26   3   2      103.55      122.70     25.47 o
  27   3   2       21.77        6.20     22.03 o
 -28   4   2        2.84       -0.62     19.18 o
 -27   4   2        7.91      -10.37     19.18 o
 -26   4   2       28.55       50.72     21.02 o
 -25   4   2       11.58      -16.50     16.50 o
 -24   4   2        2.62        0.47     14.16 o
 -23   4   2       35.96       27.27     12.54 o
 -22   4   2        8.54       33.88     13.40 o
 -21   4   2      146.14      129.24     11.86 o
 -20   4   2        3.50       -0.21      8.24 o
 -19   4   2        3.18       -8.05      8.05 o
 -18   4   2      340.12      292.24     18.21 o
 -17   4   2      142.44      151.04      9.80 o
 -16   4   2      240.60      232.40     11.00 o
 -15   4   2      148.55      161.11      9.34 o
 -14   4   2      148.56      109.46      7.50 o
 -13   4   2       15.99       40.80      6.96 o
 -12   4   2       55.44       56.40      5.94 o
 -11   4   2       55.50       61.54      7.58 o
 -10   4   2       10.89       16.63      4.45 o
  -9   4   2      161.74      194.61      7.92 o
  -8   4   2     3387.54     3609.98     44.73 o
  -7   4   2      147.17      227.68      9.29 o
  -6   4   2     3756.23     3859.75     46.66 o
  -5   4   2     1928.39     2156.86     44.66 o
  -4   4   2      833.33      934.74     15.63 o
  -3   4   2     2340.18     2068.01     27.68 o
  -2   4   2        6.48       22.02      4.86 o
  -1   4   2      308.73      312.53      9.71 o
   0   4   2     3626.25     3544.03     57.76 o
   1   4   2        5.39       11.51      2.87 o
   2   4   2     4994.83     5137.46     59.35 o
   3   4   2      559.58      548.29     11.65 o
   4   4   2      110.50      155.63      5.13 o
   5   4   2      206.85      214.13      6.27 o
   6   4   2       45.18       65.04      3.84 o
   7   4   2       35.38       84.21      6.10 o
   8   4   2      660.60      764.49     13.65 o
   9   4   2      285.88      292.59     11.04 o
  10   4   2        0.69       27.97      5.28 o
  11   4   2      265.16      263.55     10.11 o
  12   4   2        6.75        1.84      4.81 o
  13   4   2      128.32      149.93     12.41 o
  14   4   2        4.48        4.71      5.75 o
  15   4   2       53.52       61.23      6.27 o
  16   4   2      229.63      225.19     11.48 o
  17   4   2      113.72      105.98     12.76 o
  18   4   2        7.04       16.33     10.26 o
  19   4   2       87.18       59.18     12.76 o
  20   4   2       34.07       26.98     12.08 o
  21   4   2      184.45      189.11     22.58 o
  22   4   2       15.63       16.64     12.08 o
  23   4   2       33.93       51.29     14.41 o
  24   4   2       13.37       16.77     13.30 o
  25   4   2        0.05        1.30     18.33 o
  26   4   2       15.25       -2.84     19.18 o
  27   4   2        1.34       14.26     20.16 o
 -27   5   2       21.82       17.02     21.02 o
 -26   5   2       29.92       66.10     27.22 o
 -25   5   2       25.51       24.32     19.18 o
 -24   5   2       11.53       19.77     14.28 o
 -23   5   2       12.92       37.26     12.90 o
 -22   5   2        0.01      -10.54     10.54 o
 -21   5   2      121.17      106.47     12.06 o
 -20   5   2      329.60      332.32     19.46 o
 -19   5   2        2.22       -7.28      7.87 o
 -18   5   2      200.45      164.60     10.54 o
 -17   5   2      416.20      459.52     15.21 o
 -16   5   2      194.10      204.44     10.83 o
 -15   5   2       15.72       23.40      5.55 o
 -14   5   2       32.30       63.01      6.60 o
 -13   5   2      280.72      228.96      9.53 o
 -12   5   2      365.75      364.47     11.70 o
 -11   5   2     1517.62     1563.99     24.96 o
 -10   5   2      499.08      535.68     13.47 o
  -9   5   2        3.56       17.62      4.61 o
  -8   5   2        7.13       42.08      7.58 o
  -7   5   2      799.94      718.69     14.46 o
  -6   5   2      898.00     1146.61     26.56 o
  -5   5   2     8333.85     8368.84    106.67 o
  -4   5   2     5500.67     5617.43     66.15 o
  -3   5   2     1994.32     2136.69     29.35 o
  -2   5   2     4898.90     4839.05     65.73 o
  -1   5   2       41.50      127.35     19.02 o
   0   5   2      132.12      158.18      7.13 o
   1   5   2      321.62      399.95      8.03 o
   2   5   2        5.87        9.28      3.64 o
   3   5   2     1149.33     1185.67     20.03 o
   4   5   2      131.67      168.07      7.24 o
   5   5   2     2339.59     2398.59     30.90 o
   6   5   2      412.56      560.25     16.11 o
   7   5   2     1036.35     1056.45     17.22 o
   8   5   2        0.37        5.02      3.57 o
   9   5   2      768.15      807.37     15.00 o
  10   5   2       88.28      113.55      6.17 o
  11   5   2      298.92      326.27     12.37 o
  12   5   2       17.16       11.33      5.54 o
  13   5   2      104.45      123.02     15.56 o
  14   5   2       59.78       72.08      8.35 o
  15   5   2      273.23      314.58     13.29 o
  16   5   2      398.44      425.84     20.52 o
  17   5   2        0.14        1.49      8.98 o
  18   5   2      110.41      144.97     14.57 o
  19   5   2        6.37       14.26     11.91 o
  20   5   2        0.70        1.28     10.26 o
  21   5   2       32.70       26.62     12.41 o
  22   5   2        4.42        5.70     11.79 o
  23   5   2       36.59       43.87     14.60 o
  24   5   2       62.89       81.30     16.96 o
  25   5   2        2.91        9.59     18.15 o
  26   5   2        0.65      -18.15     31.11 o
 -26   6   2       32.62       37.42     25.92 o
 -25   6   2        2.49      -11.32     42.77 o
 -24   6   2       82.86      144.74     34.99 o
 -23   6   2       17.55       20.80     13.18 o
 -22   6   2       10.10       10.99      9.60 o
 -21   6   2        0.88       -2.69      9.35 o
 -20   6   2       65.51       86.83     11.38 o
 -19   6   2      117.56      137.25     13.10 o
 -18   6   2      446.95      432.13     16.25 o
 -17   6   2      381.47      393.92     18.65 o
 -16   6   2      910.90      874.70     24.51 o
 -15   6   2      583.11      593.91     19.47 o
 -14   6   2        2.81        1.25      5.94 o
 -13   6   2        1.78       -2.22      4.89 o
 -12   6   2       11.28       11.92      5.75 o
 -11   6   2      300.74      276.52     10.55 o
 -10   6   2      182.66      167.33      8.41 o
  -9   6   2      349.23      362.16     11.10 o
  -8   6   2      139.81      143.72      7.75 o
  -7   6   2        8.69       20.41      4.81 o
  -6   6   2       33.86       50.68      5.13 o
  -5   6   2       65.81       54.35      5.65 o
  -4   6   2      234.67      201.84      9.56 o
  -3   6   2        0.28       17.58      4.98 o
  -2   6   2     2360.51     2404.49     38.64 o
  -1   6   2     1927.25     1789.66     87.01 o
   0   6   2      510.37      412.51     16.22 o
   1   6   2      614.64      565.63     12.75 o
   2   6   2      328.22      261.70      9.60 o
   3   6   2      159.33      149.56     13.10 o
   4   6   2     1197.90     1172.02     21.55 o
   5   6   2      251.48      196.40      7.35 o
   6   6   2       45.27       73.52      9.17 o
   7   6   2      624.82      624.56     14.24 o
   8   6   2        0.06       23.75      4.61 o
   9   6   2       42.59       55.12      5.25 o
  10   6   2       39.30       45.84      7.24 o
  11   6   2        3.71        9.32      5.90 o
  12   6   2        1.65       -3.21      7.29 o
  13   6   2      132.97      156.38     13.30 o
  14   6   2       70.92       51.24      8.05 o
  15   6   2        1.25       -7.79      7.79 o
  16   6   2       49.61       56.52     11.79 o
  17   6   2      369.75      335.36     19.70 o
  18   6   2       61.18       54.49     12.41 o
  19   6   2       13.80       39.36     12.08 o
  20   6   2        6.23       12.36     12.41 o
  21   6   2        3.24       18.60     19.44 o
  22   6   2       29.62       30.67     19.44 o
  23   6   2        4.03        6.19     15.31 o
  24   6   2       20.99       29.81     45.36 o
  25   6   2        7.05       18.15     31.11 o
 -25   7   2        9.69       44.07     31.11 o
 -24   7   2       42.23       28.51     31.11 o
 -23   7   2        3.94      -10.98     15.50 o
 -22   7   2       11.08       10.95     10.46 o
 -21   7   2       28.99       31.39     12.72 o
 -20   7   2      100.82       74.30     12.06 o
 -19   7   2        9.57       26.38      9.88 o
 -18   7   2       29.83       62.37     14.53 o
 -17   7   2      221.85      221.98     12.52 o
 -16   7   2        1.08       -0.76      8.23 o
 -15   7   2       34.42       30.30      8.93 o
 -14   7   2      211.97      169.13     11.95 o
 -13   7   2      205.71      186.22     12.92 o
 -12   7   2        0.59        1.79      6.14 o
 -11   7   2        2.47       -0.39      5.74 o
 -10   7   2       15.85       11.88      5.65 o
  -9   7   2        0.67        4.42      4.98 o
  -8   7   2        5.23       11.23      5.36 o
  -7   7   2       66.71       85.27      7.80 o
  -6   7   2      521.94      632.88     13.91 o
  -5   7   2      985.13     1118.36     21.16 o
  -4   7   2        2.24       14.86      4.78 o
  -3   7   2     1076.25     1109.03     20.39 o
  -2   7   2       58.53       66.62      7.61 o
  -1   7   2      364.00      339.43     12.63 o
   0   7   2        0.03        2.56      5.45 o
   1   7   2      928.81      875.65     16.50 o
   2   7   2       75.68       90.45      5.94 o
   3   7   2        0.32        6.00      5.43 o
   4   7   2      559.83      607.12     15.15 o
   5   7   2      782.04      743.25     15.57 o
   6   7   2      235.99      220.32      8.49 o
   7   7   2     2084.03     2266.20     40.38 o
   8   7   2        5.08       20.41      5.22 o
   9   7   2       40.71       36.67      7.04 o
  10   7   2      531.79      443.18     15.15 o
  11   7   2       11.58       23.35     12.23 o
  12   7   2       19.19       25.23      8.06 o
  13   7   2      128.89      135.02     14.00 o
  14   7   2       68.54       48.93     14.32 o
  15   7   2        5.58       -8.86     10.55 o
  16   7   2       16.11      -10.55     10.55 o
  17   7   2        5.89        8.47     13.66 o
  18   7   2       35.35       73.89     18.06 o
  19   7   2       54.84       59.68     19.44 o
  20   7   2        0.78       12.67     20.74 o
  21   7   2        0.38       16.71     16.19 o
  22   7   2       19.79       -3.89     34.99 o
  23   7   2       20.83       39.50     19.18 o
  24   7   2        1.95        2.84     20.74 o
 -24   8   2        0.15      -25.92     25.92 o
 -23   8   2       41.90       54.44     33.70 o
 -22   8   2       10.49        7.50     16.77 o
 -21   8   2       15.77       17.07     14.41 o
 -20   8   2       15.15       29.52     12.08 o
 -19   8   2       55.49       56.47     14.53 o
 -18   8   2        8.77       -9.72      9.72 o
 -17   8   2       81.27       85.75     12.14 o
 -16   8   2        3.19       12.51      8.93 o
 -15   8   2       42.75       57.78     10.52 o
 -14   8   2      747.09      766.30     22.87 o
 -13   8   2       95.63      104.93     10.65 o
 -12   8   2       41.94       24.74     10.48 o
 -11   8   2        6.85        7.31      6.22 o
 -10   8   2        8.02       18.23      6.84 o
  -9   8   2      281.79      252.27     10.21 o
  -8   8   2        1.78       -3.46      4.57 o
  -7   8   2       93.00      101.90      7.63 o
  -6   8   2     1516.08     1536.08     24.21 o
  -5   8   2        6.57       13.12      6.72 o
  -4   8   2      249.18      244.35     10.87 o
  -3   8   2     1260.29     1279.19     25.90 o
  -2   8   2       85.29      107.98      8.72 o
  -1   8   2       46.61       28.59      5.28 o
   0   8   2       11.04        4.40      4.85 o
   1   8   2        1.61       -5.28      5.28 o
   2   8   2       59.30       45.42      8.39 o
   3   8   2     2241.55     2083.71     45.73 o
   4   8   2      298.63      289.03     15.15 o
   5   8   2      236.01      284.81     20.20 o
   6   8   2      399.40      421.93     14.19 o
   7   8   2        0.68       -7.90      7.90 o
   8   8   2      843.61      844.43     41.69 o
   9   8   2      523.09      523.37     20.83 o
  10   8   2        0.13        5.49      7.90 o
  11   8   2       87.15       91.48     11.32 o
  12   8   2       70.55       61.55     22.76 o
  13   8   2       93.51       90.04     16.50 o
  14   8   2       34.00       18.52     12.44 o
  15   8   2        1.18        3.70     12.44 o
  16   8   2       11.74       -8.57     11.81 o
  17   8   2       56.55      103.15     19.18 o
  18   8   2        0.00       -8.15     12.44 o
  19   8   2      331.51      357.74     29.87 o
  20   8   2       68.11       40.70     18.06 o
  21   8   2       67.19       74.61     20.55 o
  22   8   2        0.28      -17.05     20.74 o
  23   8   2        1.61       -1.94     19.44 o
 -23   9   2        0.47      -23.33     28.51 o
 -22   9   2       16.91       15.42     18.06 o
 -21   9   2        8.38        5.73     16.77 o
 -20   9   2       51.88       79.11     14.36 o
 -19   9   2       12.02       12.86     11.50 o
 -18   9   2       96.95       76.58     13.62 o
 -17   9   2      101.41      102.46     14.46 o
 -16   9   2       19.05       23.74     11.24 o
 -15   9   2        2.25       -8.05      9.90 o
 -14   9   2        3.23        3.46     10.48 o
 -13   9   2        0.45       -9.20      9.50 o
 -12   9   2      101.12       81.53     18.61 o
 -11   9   2      128.37      112.38     14.22 o
 -10   9   2       29.08       12.11      7.22 o
  -9   9   2       58.48       71.12     10.15 o
  -8   9   2      280.20      285.45     11.32 o
  -7   9   2       66.53       94.76      8.01 o
  -6   9   2      117.13      101.37      8.35 o
  -5   9   2      127.99      115.99      9.68 o
  -4   9   2      239.09      233.60     12.98 o
  -3   9   2      537.24      537.58     16.81 o
  -2   9   2       64.98       66.88     13.79 o
  -1   9   2     2875.68     2860.96     42.79 o
   0   9   2       47.29       57.80     10.06 o
   1   9   2      216.11      231.00     16.00 o
   2   9   2        0.61        7.06      7.11 o
   3   9   2     2508.04     2639.28     50.64 o
   4   9   2        0.25       19.64      8.05 o
   5   9   2      171.20      143.87     10.11 o
   6   9   2      627.87      628.63     29.03 o
   7   9   2       67.13       39.36     22.11 o
   8   9   2      103.71       91.76     13.08 o
   9   9   2      284.67      289.63     16.33 o
  10   9   2        4.18        2.11      8.39 o
  11   9   2        7.74        0.22     10.55 o
  12   9   2        0.38        7.78     12.83 o
  13   9   2       21.28       40.27     13.66 o
  14   9   2      132.62      115.76     19.18 o
  15   9   2       38.06       29.49     14.32 o
  16   9   2        6.41        3.89     19.44 o
  17   9   2        3.90       -0.97     14.32 o
  18   9   2       11.10       32.83     16.19 o
  19   9   2       65.10       24.83     28.51 o
  20   9   2       17.44       13.92     18.15 o
  21   9   2       43.40       39.90     23.33 o
  22   9   2        0.56       -1.30     24.63 o
 -21  10   2       34.13       31.34     19.91 o
 -20  10   2        0.07      -15.50     15.50 o
 -19  10   2        1.13       -2.74     19.44 o
 -18  10   2        4.82        7.88     14.08 o
 -17  10   2        6.32       13.14     11.79 o
 -16  10   2        8.36       -7.96     10.98 o
 -15  10   2        3.12      -10.91     10.91 o
 -14  10   2      108.71      105.29     14.41 o
 -13  10   2       32.31       33.82     11.41 o
 -12  10   2        9.51       11.15     10.26 o
 -11  10   2       27.72       24.23     12.01 o
 -10  10   2      114.27       55.67     12.41 o
  -9  10   2       66.14       70.82     14.25 o
  -8  10   2        8.40       10.84      8.15 o
  -7  10   2        4.19        1.58      7.16 o
  -6  10   2        0.12       -7.24      7.24 o
  -5  10   2        4.15       -6.52      6.52 o
  -4  10   2       52.69       41.81      8.93 o
  -3  10   2      128.32      155.43     12.03 o
  -2  10   2      577.99      562.34     25.82 o
  -1  10   2      397.50      361.19     20.19 o
   0  10   2      919.03      861.73     34.80 o
   1  10   2        3.85       12.96      8.57 o
   2  10   2      150.14      131.96     11.65 o
   3  10   2      379.63      399.02     19.79 o
   4  10   2      409.87      399.97     14.49 o
   5  10   2      298.38      329.06     29.90 o
   6  10   2       36.08       32.70     10.26 o
   7  10   2       17.35       17.19      9.90 o
   8  10   2       49.94       62.29     10.67 o
   9  10   2       23.95       33.70     13.66 o
  10  10   2       49.02       55.73     14.66 o
  11  10   2        2.20       -0.60     11.81 o
  12  10   2        1.78      -10.55     10.55 o
  13  10   2       12.62        2.59     12.83 o
  14  10   2        3.72       18.15     14.66 o
  15  10   2       14.57       21.03     16.19 o
  16  10   2        0.59      -12.62     13.66 o
  17  10   2        1.64      -14.32     14.32 o
  18  10   2        6.20       14.87     17.34 o
  19  10   2       37.18       26.17     19.18 o
  20  10   2       52.49       33.23     19.91 o
 -19  11   2        9.17       10.37     23.33 o
 -18  11   2        1.52       12.96     23.33 o
 -17  11   2       38.07       57.03     25.92 o
 -16  11   2        0.65       -9.33     13.66 o
 -15  11   2        0.00       17.01     14.32 o
 -14  11   2       28.44       53.83     29.81 o
 -13  11   2       12.26        2.74     11.79 o
 -12  11   2        4.01       -1.30     11.41 o
 -11  11   2        2.67       28.51     12.41 o
 -10  11   2        1.90        3.61     10.91 o
  -9  11   2      170.21      141.75     15.62 o
  -8  11   2       44.59       40.50     13.21 o
  -7  11   2       45.46       35.84     12.21 o
  -6  11   2       18.20       31.08      9.39 o
  -5  11   2       32.89       25.84      9.60 o
  -4  11   2       68.13       99.82     10.42 o
  -3  11   2      142.01      132.63     10.87 o
  -2  11   2       14.82       25.06      9.66 o
  -1  11   2      102.51      108.46     12.72 o
   0  11   2       62.62       65.16     12.90 o
   1  11   2      365.44      397.19     21.34 o
   2  11   2       15.90       18.15     11.32 o
   3  11   2      117.77      195.87     16.67 o
   4  11   2       19.66       24.81     11.32 o
   5  11   2        5.24       -5.18     14.66 o
   6  11   2        1.37      -14.17     18.15 o
   7  11   2        1.21        5.18     23.33 o
   8  11   2       19.95      -10.37     18.15 o
   9  11   2        0.98       -7.60     16.85 o
  10  11   2        1.70      -11.81     11.81 o
  11  11   2        2.51        7.26     13.66 o
  12  11   2        0.16       10.22     15.50 o
  13  11   2        0.67      -14.66     14.66 o
  14  11   2       10.65       16.93     15.50 o
  15  11   2        0.08       -3.35     14.87 o
  16  11   2        5.70       14.19     17.34 o
  17  11   2       52.85      110.61     22.86 o
  18  11   2        0.77       15.55     31.11 o
 -15  12   2        0.14       -5.18     23.33 o
 -14  12   2        1.43       18.76     25.92 o
 -13  12   2       12.80        7.32     15.50 o
 -12  12   2       55.00       89.24     35.09 o
 -11  12   2       30.88       45.06     14.08 o
 -10  12   2      195.83      204.73     18.67 o
  -9  12   2      189.83      217.59     19.42 o
  -8  12   2        3.86      -11.31     11.41 o
  -7  12   2       35.40       43.10     14.44 o
  -6  12   2       51.54       52.09     11.20 o
  -5  12   2        7.25        4.40      8.14 o
  -4  12   2        0.90        0.36      8.33 o
  -3  12   2       91.15       64.47     10.42 o
  -2  12   2        1.54       -2.39      8.17 o
  -1  12   2       51.98       72.42     20.81 o
   0  12   2        8.92       -2.82     18.28 o
   1  12   2       28.85       36.17     29.81 o
   2  12   2       12.62        0.00     16.19 o
   3  12   2        0.22       10.23     17.34 o
   4  12   2        0.42      -16.50     16.50 o
   5  12   2       27.84       -3.05     15.50 o
   6  12   2        1.34        0.30     15.50 o
   7  12   2        2.18      -19.44     19.44 o
   8  12   2        1.15       18.15     23.33 o
   9  12   2       38.71       62.21     20.16 o
  10  12   2        1.24       -6.48     16.50 o
  11  12   2       90.45       78.55     21.02 o
  12  12   2      219.24      279.96     41.48 o
  13  12   2       19.41       12.96     25.92 o
 -11  13   2       16.75       41.35     18.06 o
 -10  13   2       10.61       13.78     14.08 o
  -9  13   2       18.00       -0.34     13.30 o
  -8  13   2       75.79      107.59     17.46 o
  -7  13   2       19.33       18.93     14.08 o
  -6  13   2        0.19      -13.71     13.71 o
  -5  13   2        4.41        3.96     13.73 o
  -4  13   2       10.31        3.89     24.13 o
  -3  13   2        0.00      -10.11     10.11 o
  -2  13   2        1.23        1.34     10.73 o
  -1  13   2       94.20       86.15     14.22 o
   0  13   2        2.91       -1.89     11.12 o
   1  13   2       92.53       72.58     16.00 o
   2  13   2        4.20      -11.46     17.34 o
   3  13   2       59.19      105.53     23.83 o
   4  13   2        1.67       10.37     25.92 o
   5  13   2       21.22       12.96     18.33 o
   6  13   2       13.85        5.18     18.33 o
   7  13   2       18.76       16.29     19.18 o
   8  13   2        5.36       15.43     19.18 o
   9  13   2       20.60       23.80     23.33 o
  10  13   2      148.72      137.39     38.88 o
  11  13   2       56.24       59.62     31.11 o
  -7  14   2        2.64       -4.23     18.15 o
  -6  14   2       22.22       21.52     18.06 o
  -5  14   2        0.09      -11.05     17.34 o
  -4  14   2        2.32        9.63     18.66 o
  -3  14   2       90.59       97.05     21.57 o
  -2  14   2       15.12        2.98     18.06 o
  -1  14   2        0.10      -12.54     12.54 o
   0  14   2        0.00       -1.01     12.50 o
   1  14   2        0.25       -9.72     13.26 o
   2  14   2       14.80       10.22     15.50 o
   3  14   2       33.65       25.92     23.33 o
 -29   1   3        1.76       -9.50     19.18 o
 -28   1   3        1.05       -9.98     18.06 o
 -27   1   3        8.26        7.74     12.54 o
 -26   1   3       24.91       22.14     12.90 o
 -25   1   3       10.48       -1.61     10.94 o
 -24   1   3       10.96        3.03      9.20 o
 -23   1   3        0.74       -9.03     11.22 o
 -22   1   3       68.23       78.67     10.66 o
 -21   1   3       70.26       53.19     10.13 o
 -20   1   3      202.92      202.94     11.13 o
 -19   1   3     1365.88     1281.21     22.21 o
 -18   1   3     1342.06     1353.72     20.06 o
 -17   1   3     1584.06     1432.72     25.74 o
 -16   1   3       71.43       57.55      4.66 o
 -15   1   3      460.08      460.33      9.71 o
 -14   1   3      360.57      378.09      8.72 o
 -13   1   3      822.72      865.86     13.20 o
 -12   1   3      124.12       90.64      4.43 o
 -11   1   3     6588.21     6728.55     63.84 o
 -10   1   3     2659.21     2624.45     27.45 o
  -9   1   3       16.09       29.86      2.36 o
  -8   1   3      286.04      270.18      4.96 o
  -7   1   3        0.56        7.78      1.57 o
  -6   1   3      190.22      209.16      4.03 o
  -5   1   3     1367.85     1168.26     12.03 o
  -4   1   3       17.58        4.92      1.35 o
  -3   1   3     2005.46     1906.35     35.00 o
  -2   1   3        7.00       17.51      1.34 o
  -1   1   3      173.72      103.70      3.89 o
   0   1   3     4513.46     4427.02     48.27 o
   1   1   3    30268.28    30674.72    272.78 o
   2   1   3     4177.85     3637.82     37.91 o
   3   1   3     7271.01     7381.66    117.34 o
   4   1   3    30900.91    30614.92    367.54 o
   5   1   3      819.06      691.66     13.90 o
   6   1   3      243.54      303.21      9.35 o
   7   1   3      164.69      189.84     15.71 o
   8   1   3      135.44      185.68     14.22 o
   9   1   3     1554.36     1423.69     21.95 o
  10   1   3     1067.57      946.41     16.00 o
  11   1   3       45.22       67.41      4.15 o
  12   1   3        8.71       20.86      3.90 o
  13   1   3        0.99        2.75      4.72 o
  14   1   3      450.73      462.37     15.62 o
  15   1   3       34.89       31.46      6.37 o
  16   1   3      334.73      298.86     19.46 o
  17   1   3       70.48       65.83      9.15 o
  18   1   3       92.34       79.53     10.13 o
  19   1   3       11.13        5.58      7.77 o
  20   1   3       44.16       59.86     10.46 o
  21   1   3        0.65       11.44      9.73 o
  22   1   3      246.14      244.19     16.05 o
  23   1   3        1.66       -8.89     11.32 o
  24   1   3        0.21       -7.91     17.34 o
  25   1   3       22.86       14.26     20.16 o
  26   1   3        7.16      -18.33     18.33 o
  27   1   3       18.22       13.28     21.77 o
 -29   2   3        6.38       58.58     25.92 o
 -28   2   3        0.55      -18.33     18.33 o
 -27   2   3        0.91        7.23     17.34 o
 -26   2   3       37.34       40.10     14.08 o
 -25   2   3       14.82       21.38     12.54 o
 -24   2   3      183.69      195.35     17.94 o
 -23   2   3        6.17       -8.57      8.57 o
 -22   2   3      261.78      262.24     14.92 o
 -21   2   3      134.89      161.13     12.20 o
 -20   2   3      464.89      520.48     27.69 o
 -19   2   3      122.40       85.15      7.58 o
 -18   2   3     1188.92     1203.46     21.04 o
 -17   2   3      545.31      477.11     13.13 o
 -16   2   3      130.45      143.00      7.45 o
 -15   2   3       89.77      106.08      6.35 o
 -14   2   3     1220.22     1072.18     17.71 o
 -13   2   3      601.89      618.59     12.46 o
 -12   2   3      431.84      424.31     10.20 o
 -11   2   3       36.81       26.26      3.53 o
 -10   2   3       16.69       17.43      3.20 o
  -9   2   3      350.87      300.97      6.91 o
  -8   2   3      122.82       83.14      5.28 o
  -7   2   3      389.14      376.62      7.19 o
  -6   2   3      508.91      559.83     10.28 o
  -5   2   3     2179.02     2328.49     25.82 o
  -4   2   3     4148.66     4184.02     51.93 o
  -3   2   3     1289.31     1122.25     14.85 o
  -2   2   3     3414.10     3235.42     36.49 o
  -1   2   3     3224.72     3038.76     65.21 o
   0   2   3    14173.51    14981.37    204.99 o
   1   2   3    21660.95    21204.99    363.56 o
   2   2   3    23806.64    23999.80    292.77 o
   3   2   3      209.56      272.77     11.47 o
   4   2   3        0.04        7.45      4.35 o
   5   2   3      560.75      635.28     23.95 o
   6   2   3     1290.13     1350.21     23.28 o
   7   2   3      639.78      568.81     13.56 o
   8   2   3      209.15      292.47     10.25 o
   9   2   3     1091.25     1291.33     27.81 o
  10   2   3     1133.86     1269.50     19.99 o
  11   2   3       69.78       65.98      8.41 o
  12   2   3      279.73      297.04      9.44 o
  13   2   3       24.58       18.38      4.06 o
  14   2   3      270.15      262.15     12.51 o
  15   2   3       48.52       41.60      7.46 o
  16   2   3       10.90        1.59     10.48 o
  17   2   3       20.76       14.46      7.61 o
  18   2   3        8.25       10.44      7.61 o
  19   2   3        9.26        2.59      7.44 o
  20   2   3      850.06      857.09     35.92 o
  21   2   3       66.96       80.43     11.81 o
  22   2   3       23.15       27.70     12.35 o
  23   2   3       31.94       27.04     12.80 o
  24   2   3       23.35        3.60     12.80 o
  25   2   3       14.35        0.37     19.44 o
  26   2   3       19.68       14.31     21.02 o
  27   2   3       36.25       53.50     22.86 o
 -29   3   3       26.06       17.13     21.02 o
 -28   3   3        5.16       25.92     20.16 o
 -27   3   3        0.43      -11.66     18.33 o
 -26   3   3        1.68       15.55     15.89 o
 -25   3   3       59.71       63.69     14.76 o
 -24   3   3       22.36       19.62     16.23 o
 -23   3   3       26.74       39.99     12.21 o
 -22   3   3       19.21       22.43     17.32 o
 -21   3   3      243.26      202.65     15.92 o
 -20   3   3      656.93      733.62     28.06 o
 -19   3   3       52.32       51.23      8.60 o
 -18   3   3     1457.15     1515.34     25.10 o
 -17   3   3      112.93      116.47      7.73 o
 -16   3   3      139.26      113.84      7.35 o
 -15   3   3     3127.71     2878.66     36.35 o
 -14   3   3       54.82       54.51      5.55 o
 -13   3   3      363.87      418.56     10.06 o
 -12   3   3     3707.40     3773.41     39.67 o
 -11   3   3       28.85       64.74      4.41 o
 -10   3   3     2024.02     2024.83     23.52 o
  -9   3   3     5405.42     5794.17     60.59 o
  -8   3   3      148.67      114.68      5.31 o
  -7   3   3      654.27      540.42     10.28 o
  -6   3   3     3430.40     3185.51     38.98 o
  -5   3   3      607.76      676.98     11.89 o
  -4   3   3    10934.74    10969.99    117.63 o
  -3   3   3     1599.82     1666.68     19.72 o
  -2   3   3      122.14      196.99      9.66 o
  -1   3   3     4102.66     3365.67     52.21 o
   0   3   3    10912.88    10060.28    177.68 o
   1   3   3      377.43      310.45     14.32 o
   2   3   3      434.96      602.30     60.27 o
   3   3   3     7592.96     7176.67    105.67 o
   4   3   3    17300.03    16419.39    233.38 o
   5   3   3     1460.74     1172.26     24.32 o
   6   3   3     1251.36     1262.76     26.24 o
   7   3   3    16128.30    16038.16    230.39 o
   8   3   3       99.27       64.46      5.61 o
   9   3   3      909.36      913.89     17.38 o
  10   3   3       30.48       39.54      5.15 o
  11   3   3      373.88      389.74     11.45 o
  12   3   3      375.83      288.10      9.00 o
  13   3   3      362.94      337.83     10.33 o
  14   3   3        6.87       24.41      6.85 o
  15   3   3       29.83       36.84      7.87 o
  16   3   3        1.90        5.82      7.48 o
  17   3   3      106.95       85.05     10.13 o
  18   3   3       55.52       58.57      9.88 o
  19   3   3       51.94       52.92     10.25 o
  20   3   3      168.89      196.90     17.14 o
  21   3   3       42.07       15.78     19.60 o
  22   3   3       92.21      110.68     19.37 o
  23   3   3        0.24       10.39     17.10 o
  24   3   3      122.93      105.35     17.46 o
  25   3   3        8.96       -1.48     23.33 o
  26   3   3        3.58       -5.18     25.92 o
  27   3   3        5.80       19.87     21.77 o
 -28   4   3        3.35       -0.94     38.88 o
 -27   4   3        5.83       -5.80     19.18 o
 -26   4   3       29.98       -7.04     12.80 o
 -25   4   3        0.82      -11.79     11.79 o
 -24   4   3        2.74       28.73     13.49 o
 -23   4   3      216.35      199.81     17.88 o
 -22   4   3       27.17       49.89     12.91 o
 -21   4   3        0.62       15.29     10.67 o
 -20   4   3        1.42        3.54      8.24 o
 -19   4   3      173.18      165.14     13.66 o
 -18   4   3       33.09       32.27      7.04 o
 -17   4   3     1448.22     1428.76     30.63 o
 -16   4   3        0.10        1.74      5.78 o
 -15   4   3       11.59        7.91      5.61 o
 -14   4   3      943.86      881.21     16.58 o
 -13   4   3      378.92      527.20     12.60 o
 -12   4   3      792.25      898.78     15.01 o
 -11   4   3      184.54      187.23      8.03 o
 -10   4   3     1143.48     1255.61     19.10 o
  -9   4   3       64.32       50.91      5.24 o
  -8   4   3      904.74     1187.72     21.98 o
  -7   4   3      955.60      985.79     16.99 o
  -6   4   3      502.19      610.52     14.46 o
  -5   4   3     7174.57     7673.31     86.54 o
  -4   4   3       95.48      137.61      6.19 o
  -3   4   3      543.17      692.70     16.63 o
  -2   4   3     3607.62     3817.74     51.06 o
  -1   4   3      795.17      865.26     22.09 o
   0   4   3     1961.47     2068.76     34.70 o
   1   4   3       79.26      112.66      6.07 o
   2   4   3      522.16      508.32     11.75 o
   3   4   3      398.93      366.55      8.01 o
   4   4   3       32.59       64.75      4.55 o
   5   4   3      208.86      256.34      6.45 o
   6   4   3      192.06      236.17      6.45 o
   7   4   3      183.00      258.01     11.20 o
   8   4   3     4057.29     3865.03     53.49 o
   9   4   3     1827.98     1881.90     30.22 o
  10   4   3       25.54       29.03      5.28 o
  11   4   3      135.42      133.35      7.48 o
  12   4   3        3.70       32.90      5.54 o
  13   4   3      296.21      283.08     15.42 o
  14   4   3      377.67      368.61     13.52 o
  15   4   3      430.88      404.66     19.46 o
  16   4   3       82.06       86.13     11.79 o
  17   4   3       86.40       62.86     11.79 o
  18   4   3        0.26       13.49     10.26 o
  19   4   3      230.25      229.68     17.83 o
  20   4   3        7.94       15.71     28.07 o
  21   4   3       13.36       13.45     11.79 o
  22   4   3        8.98       -4.20     12.08 o
  23   4   3       40.13       45.54     14.36 o
  24   4   3        1.33      -11.79     11.79 o
  25   4   3        0.05        5.18     18.33 o
  26   4   3       40.37       44.07     28.51 o
 -27   5   3        1.77      -17.34     17.34 o
 -26   5   3        4.12      -24.97     31.11 o
 -25   5   3       13.68        7.24     12.54 o
 -24   5   3       29.22       41.67     14.46 o
 -23   5   3       17.63       12.17     12.21 o
 -22   5   3        3.52       16.96     12.08 o
 -21   5   3        1.98        7.05      8.38 o
 -20   5   3       20.75       14.44     10.10 o
 -19   5   3        1.24        8.70      7.24 o
 -18   5   3       61.65       67.20      8.44 o
 -17   5   3       37.13       13.05      7.04 o
 -16   5   3      460.52      403.58     15.07 o
 -15   5   3       46.29       34.25      6.05 o
 -14   5   3       13.55       18.16      5.40 o
 -13   5   3      100.59       97.55      7.66 o
 -12   5   3        7.27       25.70      5.82 o
 -11   5   3       29.29       15.39      5.37 o
 -10   5   3      240.30      304.14     10.55 o
  -9   5   3      932.83      722.23     15.17 o
  -8   5   3      447.99      486.29     12.43 o
  -7   5   3      402.97      567.07     14.76 o
  -6   5   3     1822.06     1866.38     27.49 o
  -5   5   3     4677.72     4968.22     60.40 o
  -4   5   3      219.30      237.36     20.37 o
  -3   5   3     1998.17     1976.73     30.64 o
  -2   5   3       63.34       55.53      4.45 o
  -1   5   3       19.13       31.57      7.48 o
   0   5   3        3.27        3.27      3.16 o
   1   5   3      137.72      107.54      5.70 o
   2   5   3      674.01      719.79     25.57 o
   3   5   3      110.39      172.16      6.68 o
   4   5   3      398.42      450.32     10.66 o
   5   5   3       81.48       77.22      5.24 o
   6   5   3      399.53      504.50     13.12 o
   7   5   3      751.06      804.67     16.74 o
   8   5   3        2.66        2.06      3.42 o
   9   5   3      115.14      133.14     16.09 o
  10   5   3       64.60       95.02      7.16 o
  11   5   3      112.57      118.71      7.52 o
  12   5   3        3.00        7.14      5.28 o
  13   5   3      793.71      886.09     33.71 o
  14   5   3       70.00       53.89     10.54 o
  15   5   3      296.06      304.34     21.02 o
  16   5   3      105.06      118.99     15.21 o
  17   5   3       23.77       18.85     13.61 o
  18   5   3        8.62        0.91      9.41 o
  19   5   3      153.41      181.95     16.67 o
  20   5   3      183.37      173.20     17.30 o
  21   5   3      139.39      148.25     16.67 o
  22   5   3       30.52       52.41     13.47 o
  23   5   3        0.57        1.38     12.08 o
  24   5   3        3.21       -5.35     13.40 o
  25   5   3       27.78       -7.78     28.51 o
  26   5   3       10.77       12.96     31.11 o
 -26   6   3       21.79       64.80     23.83 o
 -25   6   3       20.54       36.71     14.36 o
 -24   6   3        5.32      -11.69     12.54 o
 -23   6   3       31.40       18.36     12.90 o
 -22   6   3        5.42       -0.89     10.98 o
 -21   6   3       42.46       80.35     11.86 o
 -20   6   3      130.93      132.90     12.86 o
 -19   6   3        0.03        8.30      7.28 o
 -18   6   3        0.91        1.17      6.91 o
 -17   6   3       21.02       25.72      7.86 o
 -16   6   3      201.36      214.68     11.60 o
 -15   6   3     1590.29     1869.14     31.62 o
 -14   6   3      255.76      234.46     11.10 o
 -13   6   3      450.27      420.73     14.08 o
 -12   6   3        2.50       -1.98      4.98 o
 -11   6   3        4.45       23.59      5.82 o
 -10   6   3      331.51      320.06     11.28 o
  -9   6   3       98.53      167.79      8.41 o
  -8   6   3      133.43      130.98     10.06 o
  -7   6   3      511.06      582.00     14.28 o
  -6   6   3      216.01      261.31     11.36 o
  -5   6   3      160.18      181.68      9.31 o
  -4   6   3     2359.96     2730.08     37.82 o
  -3   6   3      351.37      404.90     11.06 o
  -2   6   3     1255.81     1263.75     20.22 o
  -1   6   3     4229.63     4329.47     58.52 o
   0   6   3      196.42      151.30      8.39 o
   1   6   3      186.57      246.74      7.77 o
   2   6   3     1327.65     1240.23     47.84 o
   3   6   3       20.97       34.94     13.45 o
   4   6   3      129.55      201.27      9.40 o
   5   6   3        3.68        1.23      6.86 o
   6   6   3      116.06       99.99      7.41 o
   7   6   3     1067.53     1251.32     19.33 o
   8   6   3       19.26       28.64      4.61 o
   9   6   3      289.78      326.09     17.43 o
  10   6   3      173.89      162.87      9.73 o
  11   6   3       73.64       73.26      7.29 o
  12   6   3      361.89      350.56     22.14 o
  13   6   3      431.99      474.08     27.56 o
  14   6   3       76.54       86.96     11.79 o
  15   6   3        4.24        9.00      8.18 o
  16   6   3      100.29      126.42     13.30 o
  17   6   3       25.88       16.85      9.95 o
  18   6   3       15.73       -3.19     11.81 o
  19   6   3        5.59       20.05     13.66 o
  20   6   3       58.95       54.16     18.15 o
  21   6   3       23.76        3.51     14.87 o
  22   6   3        4.35       18.72     16.19 o
  23   6   3        3.72       19.78     16.77 o
  24   6   3        3.65        6.22     17.25 o
  25   6   3        8.02       -3.63     17.25 o
 -25   7   3        3.83       33.25     21.02 o
 -24   7   3        8.98       32.93     14.46 o
 -23   7   3        1.25       14.07     13.62 o
 -22   7   3        1.63       -2.48     12.21 o
 -21   7   3        4.98       11.18     12.49 o
 -20   7   3        6.10       -3.35      8.97 o
 -19   7   3        3.32       11.04      9.39 o
 -18   7   3      147.23      181.66     12.02 o
 -17   7   3      379.05      337.82     18.75 o
 -16   7   3      159.16      152.23     12.51 o
 -15   7   3       15.83       37.33      9.66 o
 -14   7   3        0.34       -6.21      6.84 o
 -13   7   3      556.55      508.59     15.98 o
 -12   7   3      270.20      324.76     14.33 o
 -11   7   3      206.51      265.42     14.41 o
 -10   7   3       41.80       54.86      7.02 o
  -9   7   3      252.95      246.08      9.62 o
  -8   7   3       21.32       25.63      5.31 o
  -7   7   3      132.13      121.20      7.34 o
  -6   7   3      719.20      770.02     17.47 o
  -5   7   3      433.21      428.72     12.78 o
  -4   7   3       96.63       95.73     14.50 o
  -3   7   3      303.92      291.19     10.36 o
  -2   7   3      546.77      535.60     16.08 o
  -1   7   3      345.50      284.78     10.95 o
   0   7   3     1398.83     1289.30     22.63 o
   1   7   3     1036.94     1042.86     18.32 o
   2   7   3     1890.00     1709.52     56.51 o
   3   7   3      112.46      157.46     15.73 o
   4   7   3        4.77        0.94      5.93 o
   5   7   3     2099.68     2110.92     40.04 o
   6   7   3      471.87      485.85     13.56 o
   7   7   3        1.82       11.76      6.87 o
   8   7   3       36.88       21.16      7.18 o
   9   7   3       85.03       71.30      9.40 o
  10   7   3      522.42      473.18     17.26 o
  11   7   3      305.02      283.56     21.02 o
  12   7   3      547.70      581.17     32.40 o
  13   7   3      118.14      121.63     17.34 o
  14   7   3      284.44      313.47     22.86 o
  15   7   3       75.51       89.60     16.50 o
  16   7   3       15.25        8.89     12.44 o
  17   7   3        0.01      -11.81     11.81 o
  18   7   3        2.02       17.54     18.15 o
  19   7   3        0.83       -8.81     13.66 o
  20   7   3        0.01       29.67     16.19 o
  21   7   3       22.84        8.35     16.19 o
  22   7   3       28.12       14.33     16.77 o
  23   7   3        0.01      -14.32     14.32 o
  24   7   3       17.26       -1.17     27.22 o
 -24   8   3       22.99       20.74     31.11 o
 -23   8   3        0.47       16.92     16.77 o
 -22   8   3        2.80      -12.96     14.87 o
 -21   8   3       24.45       12.41     12.76 o
 -20   8   3       79.32       83.30     12.37 o
 -19   8   3       56.65       63.38     12.06 o
 -18   8   3       49.25       77.87     10.16 o
 -17   8   3       34.69       44.61     10.31 o
 -16   8   3      574.84      673.32     22.91 o
 -15   8   3        2.03       -3.26     13.84 o
 -14   8   3       19.26       -6.18      8.35 o
 -13   8   3       29.52       22.74      9.35 o
 -12   8   3        8.54        7.93      7.15 o
 -11   8   3       22.36       38.27      6.93 o
 -10   8   3      288.50      408.79     16.11 o
  -9   8   3      361.06      329.47     12.95 o
  -8   8   3        6.42        8.34      5.45 o
  -7   8   3       23.46       26.52      5.86 o
  -6   8   3      130.87      129.16      9.64 o
  -5   8   3        2.34       -0.17      5.65 o
  -4   8   3       15.36        8.72      5.78 o
  -3   8   3        3.84       17.57      8.24 o
  -2   8   3      393.09      338.55     12.29 o
  -1   8   3        4.56        4.96      8.58 o
   0   8   3      471.49      473.15     15.73 o
   1   8   3      127.30      113.62      9.39 o
   2   8   3       28.36       24.58      8.85 o
   3   8   3      722.36      716.59     21.27 o
   4   8   3      560.63      485.18     24.69 o
   5   8   3        0.79       -5.28      5.28 o
   6   8   3      136.52      132.25     11.32 o
   7   8   3      108.88      161.88     12.54 o
   8   8   3      249.13      282.48     15.09 o
   9   8   3      218.24      176.42     18.33 o
  10   8   3       44.64       54.44     14.66 o
  11   8   3      117.20      145.58     18.33 o
  12   8   3        2.79      -11.00     11.00 o
  13   8   3        2.91        8.77     12.96 o
  14   8   3       19.76       25.23     13.66 o
  15   8   3        0.74       17.03     16.85 o
  16   8   3        0.99       -4.44     12.44 o
  17   8   3       75.29       39.46     18.15 o
  18   8   3       13.10       15.40     15.50 o
  19   8   3       71.52       47.05     18.06 o
  20   8   3       39.21       61.03     19.91 o
  21   8   3        7.51        9.00     29.81 o
  22   8   3       30.34        3.41     17.34 o
  23   8   3       17.68       34.88     19.91 o
 -23   9   3        5.91      -25.92     25.92 o
 -22   9   3        9.42       16.10     16.77 o
 -21   9   3        0.02        3.84     11.50 o
 -20   9   3       35.43       37.07     13.04 o
 -19   9   3        1.40      -10.26     10.26 o
 -18   9   3        3.76       -1.30      9.95 o
 -17   9   3       35.50       26.92     12.32 o
 -16   9   3       10.39        8.11     10.91 o
 -15   9   3       13.45       25.69     11.41 o
 -14   9   3       79.22       33.43     17.78 o
 -13   9   3        6.18       -5.18      9.73 o
 -12   9   3       76.64       72.85      9.69 o
 -11   9   3       58.71       71.22      8.20 o
 -10   9   3        2.80        0.59      6.13 o
  -9   9   3       60.17       70.50      9.47 o
  -8   9   3      205.84      235.47     12.19 o
  -7   9   3       60.20       57.04     10.37 o
  -6   9   3      114.50      143.02     14.73 o
  -5   9   3       21.41        2.30      6.79 o
  -4   9   3      144.28      144.76     11.11 o
  -3   9   3       74.93       47.06      9.73 o
  -2   9   3      462.80      462.59     18.78 o
  -1   9   3     1706.12     1839.30     34.59 o
   0   9   3        9.06        0.84     12.10 o
   1   9   3       42.28       53.11      9.39 o
   2   9   3      806.11      830.71     29.65 o
   3   9   3        2.04       14.10      9.51 o
   4   9   3       12.94        1.43      7.79 o
   5   9   3      315.35      346.71     22.46 o
   6   9   3      200.32      191.54     13.18 o
   7   9   3        5.86        1.20     18.15 o
   8   9   3        5.59        5.98     11.81 o
   9   9   3       25.06       19.44     12.83 o
  10   9   3        5.26        9.17     11.81 o
  11   9   3       34.40       11.66     12.83 o
  12   9   3       91.83      126.90     19.44 o
  13   9   3       11.87       24.02     13.66 o
  14   9   3       46.28       54.72     16.19 o
  15   9   3       14.11       33.99     16.19 o
  16   9   3       14.16       -9.50     13.66 o
  17   9   3       37.89       37.15     16.19 o
  18   9   3        3.96       28.23     16.19 o
  19   9   3        2.04       -4.88     15.50 o
  20   9   3        7.02      -15.55     15.55 o
  21   9   3       27.75       20.74     28.51 o
 -21  10   3       51.54       50.12     25.92 o
 -20  10   3       12.15       -0.83     12.08 o
 -19  10   3        4.00       12.59     12.32 o
 -18  10   3        7.98       12.05     15.50 o
 -17  10   3        3.20       -2.59     18.15 o
 -16  10   3        7.62       -6.48     16.85 o
 -15  10   3        3.31       -0.74     14.26 o
 -14  10   3       51.85       81.54     17.34 o
 -13  10   3       14.76        3.46     10.48 o
 -12  10   3      103.91      109.88     14.41 o
 -11  10   3        5.42       -9.90      9.90 o
 -10  10   3       35.87       26.49     10.91 o
  -9  10   3       71.82       93.79     17.21 o
  -8  10   3       25.37       22.47      9.20 o
  -7  10   3        1.12       -6.26      8.23 o
  -6  10   3       14.96       15.35     10.48 o
  -5  10   3       28.60       31.72      9.90 o
  -4  10   3        1.51       -1.97      6.66 o
  -3  10   3       23.15       15.42      6.46 o
  -2  10   3       16.20       20.34      8.31 o
  -1  10   3      372.58      388.25     15.00 o
   0  10   3       77.28       90.32     13.54 o
   1  10   3      473.10      423.22     16.83 o
   2  10   3        6.12       15.03      8.24 o
   3  10   3       67.87       54.66     25.61 o
   4  10   3       56.85       59.32     15.50 o
   5  10   3      245.95      181.27     21.02 o
   6  10   3       94.55       88.72     17.34 o
   7  10   3        3.44        1.20     18.15 o
   8  10   3        1.27       -5.18     11.81 o
   9  10   3        8.76       16.24     13.66 o
  10  10   3       25.58       42.77     14.66 o
  11  10   3        7.69       10.37     13.66 o
  12  10   3       58.17       66.70     24.63 o
  13  10   3        0.34        0.00     25.92 o
  14  10   3        1.15      -22.03     29.81 o
  15  10   3       11.57       33.70     18.15 o
  16  10   3        6.01       19.44     16.50 o
  17  10   3        1.62       -6.71     15.50 o
  18  10   3      106.86      158.17     25.66 o
  19  10   3        1.43      -16.50     16.50 o
 -19  11   3       22.31       67.40     28.51 o
 -18  11   3        0.01       17.86     16.19 o
 -17  11   3        0.01        0.86     13.66 o
 -16  11   3        9.16       21.65     15.55 o
 -15  11   3       14.32       22.72     15.50 o
 -14  11   3        8.22       14.94     15.50 o
 -13  11   3       18.92       22.03     19.44 o
 -12  11   3       28.22       37.02     12.91 o
 -11  11   3        1.01       -3.37     11.42 o
 -10  11   3        0.95      -11.24     11.24 o
  -9  11   3      136.70      173.28     17.14 o
  -8  11   3       35.97       32.23      9.66 o
  -7  11   3       39.64       51.03      9.24 o
  -6  11   3       28.76       26.88      8.52 o
  -5  11   3       51.76       45.68      8.49 o
  -4  11   3        0.31       -2.24      8.24 o
  -3  11   3       72.74       60.63     17.96 o
  -2  11   3       24.49       32.07     19.33 o
  -1  11   3       88.72      102.08     15.25 o
   0  11   3       48.25       47.86     13.73 o
   1  11   3      227.07      238.86     42.77 o
   2  11   3      174.29      155.39     22.86 o
   3  11   3      114.88      105.76     21.02 o
   4  11   3       32.70       27.22     16.50 o
   5  11   3      223.11      226.26     19.34 o
   6  11   3       26.43       54.72     20.74 o
   7  11   3        1.02      -11.81     11.81 o
   8  11   3        0.09       -7.78     12.83 o
   9  11   3       13.17      -12.83     12.83 o
  10  11   3        4.07      -12.83     12.83 o
  11  11   3       38.59       48.30     18.15 o
  12  11   3        9.62       12.20     15.50 o
  13  11   3        0.22       27.22     16.50 o
  14  11   3        0.19      -13.66     13.66 o
  15  11   3        0.35      -14.26     16.85 o
  16  11   3        0.57      -15.50     15.50 o
  17  11   3        6.18       23.33     31.11 o
 -16  12   3        1.77      -14.26     31.11 o
 -15  12   3        0.59       -7.47     16.85 o
 -14  12   3       56.67       58.94     17.34 o
 -13  12   3        7.29       23.33     16.19 o
 -12  12   3        1.87      -13.66     13.66 o
 -11  12   3        7.77        2.07     12.91 o
 -10  12   3       52.07       39.83     14.08 o
  -9  12   3       46.56       55.36     14.28 o
  -8  12   3       33.28       54.86     14.08 o
  -7  12   3       70.40       59.07     14.82 o
  -6  12   3       13.20        4.63      9.20 o
  -5  12   3       19.54        6.98      9.49 o
  -4  12   3        0.19       -2.04      8.89 o
  -3  12   3       67.70       64.54     14.12 o
  -2  12   3        6.11       10.64     10.98 o
  -1  12   3       40.94       41.08     13.73 o
   0  12   3        0.08        4.98     11.79 o
   1  12   3       99.20       96.61     16.00 o
   2  12   3      102.73       88.38     27.22 o
   3  12   3        4.78       -1.30     27.22 o
   4  12   3        4.02       12.96     16.50 o
   5  12   3        0.29      -25.92     25.92 o
   6  12   3        9.30       -2.59     16.50 o
   7  12   3        6.87       -2.59     16.50 o
   8  12   3        1.37       -3.96     15.50 o
   9  12   3        2.24      -18.15     20.74 o
  10  12   3        0.31      -20.74     20.74 o
  11  12   3        3.11       15.55     23.33 o
  12  12   3       25.66       82.95     28.51 o
  13  12   3        0.14       -5.18     20.74 o
 -12  13   3        0.00      -20.74     20.74 o
 -11  13   3        0.76       -5.95     15.50 o
 -10  13   3        0.03      -10.81     13.62 o
  -9  13   3        0.71        2.80     12.91 o
  -8  13   3        4.41      -12.41     12.41 o
  -7  13   3        4.72       19.65     14.28 o
  -6  13   3        0.22       -3.50     12.54 o
  -5  13   3        0.32        2.90     12.91 o
  -4  13   3        0.26        5.98     10.95 o
  -3  13   3        3.93      -10.25     10.25 o
  -2  13   3        0.08        7.92     10.95 o
  -1  13   3        1.02       -2.52     11.58 o
   0  13   3        0.04        7.36     12.54 o
   1  13   3        2.17       -1.05     13.30 o
   2  13   3       10.18       15.95     13.73 o
   3  13   3        0.12      -16.92     17.34 o
   4  13   3        7.79       -3.89     18.33 o
   5  13   3        6.32      -17.34     17.34 o
   6  13   3        0.69       11.48     19.18 o
   7  13   3        3.32        5.18     18.33 o
   8  13   3        0.20      -16.50     16.50 o
   9  13   3        1.25      -12.96     25.92 o
  10  13   3        5.67      -25.92     25.92 o
  11  13   3        7.37       -7.78     25.92 o
  -6  14   3        6.36      -15.14     32.40 o
  -5  14   3        0.04        7.00     18.06 o
  -4  14   3       27.67       58.68     19.91 o
  -3  14   3       40.66        7.04     38.88 o
  -2  14   3        7.38       -1.10     12.54 o
  -1  14   3        0.12      -12.54     12.54 o
   0  14   3       36.86       36.88     15.41 o
   1  14   3        0.13      -18.15     20.74 o
   2  14   3        1.64       25.92     23.33 o
   3  14   3        0.03       12.96     23.33 o
   4  14   3       15.50        0.00     20.74 o
 -29   0   4        2.58      -25.92     25.92 o
 -28   0   4       60.91       81.18     19.18 o
 -27   0   4        1.85       -3.96     14.87 o
 -26   0   4       28.09       29.67     16.19 o
 -25   0   4        0.02        1.94     14.32 o
 -24   0   4        1.12       13.83     13.66 o
 -23   0   4        6.94       -9.37     11.81 o
 -22   0   4      123.11      105.65     25.92 o
 -21   0   4        0.01        7.38     11.81 o
 -20   0   4        1.69       -6.60     12.96 o
 -19   0   4     1032.28      965.40     34.87 o
 -18   0   4      253.85      231.64     13.62 o
 -17   0   4     3845.83     3611.63     52.26 o
 -16   0   4      311.56      268.36     10.25 o
 -15   0   4     1327.79     1350.92     24.01 o
 -14   0   4       56.03       50.17      5.28 o
 -13   0   4     2594.62     2884.32     40.98 o
 -12   0   4     2950.99     2903.78     40.77 o
 -11   0   4     8195.10     8318.03    101.66 o
 -10   0   4     1181.52     1360.08     26.00 o
  -9   0   4     6627.76     6892.48     75.29 o
  -8   0   4      771.10      801.60     13.56 o
  -7   0   4      986.60     1014.57     13.95 o
  -6   0   4    23596.03    23788.10    408.20 o
  -5   0   4     1740.97     1618.62     22.87 o
  -4   0   4     9288.22     9733.97    115.39 o
  -3   0   4       69.63       45.89      2.46 o
  -2   0   4    20336.26    20896.28    216.71 o
  -1   0   4     7200.12     7147.22     84.97 o
   0   0   4      289.08      235.47      5.90 o
   1   0   4     5109.37     5617.18     60.08 o
   2   0   4   254378.17   251973.50   2363.98 o
   3   0   4    14939.96    14771.37    172.10 o
   4   0   4     2696.92     2733.99     41.51 o
   5   0   4    39861.08    37039.46    628.31 o
   6   0   4     1423.06     1529.77     50.55 o
   7   0   4     2328.76     2548.04     54.05 o
   8   0   4     2103.71     2270.94     50.38 o
   9   0   4      872.57      689.15     22.86 o
  10   0   4       16.04       10.37      7.33 o
  11   0   4        3.85       -2.22      6.22 o
  12   0   4      423.24      454.14     21.02 o
  13   0   4      622.79      608.90     31.11 o
  14   0   4       21.16       13.48      8.63 o
  15   0   4        8.49       21.44     11.66 o
  16   0   4      665.86      676.13     29.16 o
  17   0   4      342.69      244.25     18.06 o
  18   0   4      414.90      457.77     50.55 o
  19   0   4     1273.90     1396.79     63.51 o
  20   0   4      150.27       98.50     16.77 o
  21   0   4      703.55      842.73     94.62 o
  22   0   4       49.42       47.61     16.77 o
  23   0   4       16.18       17.14     15.31 o
  24   0   4      191.40      152.94     36.29 o
  25   0   4       33.57       31.11     31.11 o
  26   0   4       18.03       -2.59     28.51 o
  27   0   4        4.07      -28.51     28.51 o
 -29   1   4        2.26      -12.34     19.18 o
 -28   1   4       11.59       21.60     14.46 o
 -27   1   4        1.63        6.37     11.20 o
 -26   1   4       45.17       50.81     14.22 o
 -25   1   4        3.80       -7.69      9.20 o
 -24   1   4       79.70       57.75     11.65 o
 -23   1   4       62.56       51.86     10.31 o
 -22   1   4        9.59       -7.87      7.87 o
 -21   1   4      309.57      288.09     12.45 o
 -20   1   4        7.11       12.91      6.60 o
 -19   1   4      366.71      334.33     13.75 o
 -18   1   4     1179.19     1131.54     19.70 o
 -17   1   4      392.53      419.41     10.26 o
 -16   1   4        1.57       -3.14      3.60 o
 -15   1   4      121.39      107.67      5.30 o
 -14   1   4        3.88        0.13      2.79 o
 -13   1   4      833.42      836.03     12.57 o
 -12   1   4      546.68      515.40      9.55 o
 -11   1   4     4438.49     5038.76     45.68 o
 -10   1   4      415.30      376.75      6.55 o
  -9   1   4      962.33      946.94     10.86 o
  -8   1   4       23.44       23.84      4.51 o
  -7   1   4     1701.30     1490.76     16.39 o
  -6   1   4       31.11       29.59      2.66 o
  -5   1   4       58.50       28.45      1.85 o
  -4   1   4       14.69       33.94      2.01 o
  -3   1   4       28.85       34.72      2.06 o
  -2   1   4     1452.10     1434.99     15.17 o
  -1   1   4    29522.94    29141.98    274.24 o
   0   1   4     5279.23     4855.26     45.03 o
   1   1   4    12942.58    11840.48    107.53 o
   2   1   4     3382.78     3361.74     30.50 o
   3   1   4     9456.80     9444.65     92.44 o
   4   1   4      965.74     1054.41     13.61 o
   5   1   4      564.92      627.53      9.22 o
   6   1   4      349.95      476.32     11.95 o
   7   1   4     6834.01     6441.35     84.52 o
   8   1   4        8.35       16.85      4.40 o
   9   1   4      885.25      864.77     18.76 o
  10   1   4      433.02      366.16      9.13 o
  11   1   4      461.37      498.41     18.33 o
  12   1   4      427.68      469.91     14.86 o
  13   1   4     1155.39     1047.90     23.95 o
  14   1   4       17.90       19.44      6.10 o
  15   1   4      122.54      101.96      9.39 o
  16   1   4       32.95       21.93      7.61 o
  17   1   4      632.98      585.85     20.03 o
  18   1   4        6.12       15.87      8.24 o
  19   1   4       28.95       34.24      9.39 o
  20   1   4       57.50       61.10     10.51 o
  21   1   4      127.95      109.08     12.83 o
  22   1   4      328.18      310.52     18.33 o
  23   1   4       67.08      108.53     22.82 o
  24   1   4      114.56       87.21     19.33 o
  25   1   4        4.14       11.66     20.16 o
  26   1   4       95.98       88.78     25.47 o
  27   1   4        9.00        0.52     38.88 o
 -29   2   4       12.65       14.99     21.02 o
 -28   2   4       10.75       17.02     20.43 o
 -27   2   4       41.28       79.29     16.67 o
 -26   2   4        0.00       11.53     12.54 o
 -25   2   4        9.71       15.07     10.13 o
 -24   2   4      197.96      250.13     17.96 o
 -23   2   4        1.92        5.04      9.39 o
 -22   2   4       67.88      101.26     11.12 o
 -21   2   4       24.59       34.16      9.60 o
 -20   2   4       52.83       55.03      7.98 o
 -19   2   4      680.72      557.22     14.59 o
 -18   2   4      312.30      241.79      9.64 o
 -17   2   4      461.39      478.30     12.68 o
 -16   2   4        7.18       -1.61      4.25 o
 -15   2   4     1516.01     1380.89     21.75 o
 -14   2   4      365.33      360.87      9.95 o
 -13   2   4      208.65      176.48      6.87 o
 -12   2   4      535.78      573.42     10.73 o
 -11   2   4      936.84      830.10     14.25 o
 -10   2   4    14242.04    14438.56    121.39 o
  -9   2   4      152.92      174.68      4.48 o
  -8   2   4     1692.53     1508.87     16.27 o
  -7   2   4      853.67      799.03     11.07 o
  -6   2   4      380.79      319.80      6.11 o
  -5   2   4      114.99       40.38      4.30 o
  -4   2   4     2499.54     2609.86     34.34 o
  -3   2   4     7693.91     7118.48    103.18 o
  -2   2   4     4017.69     3669.00     47.52 o
  -1   2   4     2076.73     2120.07     29.69 o
   0   2   4     7411.67     8194.67    100.50 o
   1   2   4    30422.98    28906.00    342.17 o
   2   2   4     2065.64     2199.75     32.28 o
   3   2   4      257.70      340.90     13.10 o
   4   2   4    13896.37    13576.29    167.43 o
   5   2   4       17.09       41.32      4.40 o
   6   2   4      725.91      851.86     17.46 o
   7   2   4       97.51       56.99      5.43 o
   8   2   4      343.21      332.11     11.66 o
   9   2   4       49.07       78.32      7.04 o
  10   2   4      508.02      543.82     10.75 o
  11   2   4        5.12       11.42      3.43 o
  12   2   4      201.85      246.36     11.56 o
  13   2   4      320.90      249.92     11.84 o
  14   2   4       22.29       28.05      7.86 o
  15   2   4      362.59      334.04     14.08 o
  16   2   4       30.62       40.83      8.61 o
  17   2   4        2.37       10.92      7.61 o
  18   2   4      280.11      259.47     14.69 o
  19   2   4       29.07       26.30      8.97 o
  20   2   4       25.34        3.18      8.52 o
  21   2   4      333.16      332.66     17.80 o
  22   2   4      261.31      267.65     22.82 o
  23   2   4        0.00        6.37     10.31 o
  24   2   4       33.20       34.23     14.82 o
  25   2   4      103.16       90.14     51.84 o
  26   2   4       14.79       19.27     21.02 o
  27   2   4        0.09       18.90     21.77 o
 -29   3   4       41.75       35.86     36.29 o
 -28   3   4        4.42       29.32     15.25 o
 -27   3   4        0.40        8.74     13.30 o
 -26   3   4       31.36       59.12     16.00 o
 -25   3   4      109.25      131.61     16.33 o
 -24   3   4        4.19        2.14     12.21 o
 -23   3   4       23.46       14.09     12.21 o
 -22   3   4        0.82        7.00      8.93 o
 -21   3   4        0.51        0.21      8.57 o
 -20   3   4       63.05       45.46      7.92 o
 -19   3   4        0.24       -5.23      5.23 o
 -18   3   4      338.89      347.36     11.98 o
 -17   3   4        0.04       15.05      6.35 o
 -16   3   4       28.09       41.83      6.35 o
 -15   3   4      426.43      422.96     11.58 o
 -14   3   4      395.84      405.93     10.10 o
 -13   3   4        0.97        4.42      3.57 o
 -12   3   4      716.29      561.19     14.74 o
 -11   3   4      910.38     1029.25     15.21 o
 -10   3   4     3059.69     3170.29     33.81 o
  -9   3   4      470.29      489.31      9.49 o
  -8   3   4     1625.47     1738.73     20.97 o
  -7   3   4      218.16      245.98      6.93 o
  -6   3   4       59.72       63.66      5.22 o
  -5   3   4      543.55      520.41     10.23 o
  -4   3   4     2206.80     2157.31     26.93 o
  -3   3   4    14804.87    15099.70    160.40 o
  -2   3   4     1315.99     1173.10     16.76 o
  -1   3   4     3571.50     3554.96     45.96 o
   0   3   4     2311.64     2423.98     33.32 o
   1   3   4     2379.23     1973.48     55.73 o
   2   3   4     3915.48     3919.18     63.77 o
   3   3   4     1895.59     2174.05     32.94 o
   4   3   4     1992.14     1882.66     33.12 o
   5   3   4     3139.34     3227.12     53.28 o
   6   3   4      267.69      242.87     12.64 o
   7   3   4      131.24      125.02      8.39 o
   8   3   4      848.73     1009.62     24.73 o
   9   3   4      126.85      146.38     10.26 o
  10   3   4     4447.26     4549.78     65.71 o
  11   3   4     1755.75     1788.36     33.00 o
  12   3   4      128.03      174.77     13.84 o
  13   3   4      151.05      116.27      9.66 o
  14   3   4      259.34      220.99     11.84 o
  15   3   4        0.05        7.93      6.23 o
  16   3   4       13.34       13.24      7.61 o
  17   3   4      108.55      153.30     12.06 o
  18   3   4       60.18       60.70      9.54 o
  19   3   4      171.34      150.70     13.15 o
  20   3   4        0.14       -0.19      8.80 o
  21   3   4       12.86       18.22      9.76 o
  22   3   4        0.10       -6.76     11.79 o
  23   3   4        0.75       -1.47     11.79 o
  24   3   4        6.26        4.83     15.19 o
  25   3   4        2.86        3.06     19.91 o
  26   3   4        4.10       29.49     21.77 o
 -28   4   4        0.72       -1.85     19.18 o
 -27   4   4        0.27      -12.08     12.08 o
 -26   4   4       16.16       19.54     13.73 o
 -25   4   4        2.29        0.24     11.66 o
 -24   4   4      104.95      123.85     15.62 o
 -23   4   4      104.11      132.52     22.68 o
 -22   4   4        0.76        3.31     10.98 o
 -21   4   4      104.10       78.95     14.08 o
 -20   4   4      166.15      162.43     10.69 o
 -19   4   4       16.54        1.80      6.82 o
 -18   4   4       92.75       82.51      7.76 o
 -17   4   4     1666.07     1691.94     26.72 o
 -16   4   4      415.11      380.22     12.56 o
 -15   4   4      401.56      360.18     10.29 o
 -14   4   4      117.08      112.09      6.43 o
 -13   4   4        7.42       16.38      4.38 o
 -12   4   4     2032.10     2136.47     25.99 o
 -11   4   4      264.24      252.51      9.66 o
 -10   4   4      132.88      184.09      7.92 o
  -9   4   4      943.71      760.23     13.76 o
  -8   4   4       23.10       26.98      3.87 o
  -7   4   4     2605.28     2344.30     30.93 o
  -6   4   4       33.94      107.77      5.60 o
  -5   4   4      198.33      194.38      7.93 o
  -4   4   4     1628.16     1652.06     19.98 o
  -3   4   4        2.08       12.96      3.54 o
  -2   4   4     3577.42     3288.01     45.49 o
  -1   4   4      386.37      302.52     16.93 o
   0   4   4      244.19      254.03     13.66 o
   1   4   4     1530.22     1701.13     41.21 o
   2   4   4     1241.66     1313.65     27.91 o
   3   4   4      301.90      348.71     22.90 o
   4   4   4      261.15      292.48     14.77 o
   5   4   4      229.87      167.73     14.23 o
   6   4   4      218.41      248.35     11.41 o
   7   4   4      963.80     1095.05     25.54 o
   8   4   4      595.74      655.39     19.34 o
   9   4   4       15.79        8.81      5.33 o
  10   4   4      195.88      225.30     12.91 o
  11   4   4       56.37       71.24      9.41 o
  12   4   4      410.00      413.57     18.42 o
  13   4   4      163.80      198.49     13.92 o
  14   4   4      493.38      461.53     20.32 o
  15   4   4       14.90        2.83      8.73 o
  16   4   4      330.31      339.59     18.81 o
  17   4   4       65.70       64.59     11.66 o
  18   4   4        7.65       -9.12      9.12 o
  19   4   4      209.94      277.50     23.80 o
  20   4   4       66.18       57.48     18.83 o
  21   4   4        1.84       12.08     11.79 o
  22   4   4       13.52       27.52     13.73 o
  23   4   4       30.62       19.83     27.28 o
  24   4   4        0.60      -11.79     11.79 o
  25   4   4       13.16       11.90     14.46 o
  26   4   4        1.38       37.69     23.62 o
 -27   5   4        8.42       11.33     14.46 o
 -26   5   4        1.47       -6.66     13.30 o
 -25   5   4        0.17      -11.79     11.79 o
 -24   5   4       10.21       32.65     16.13 o
 -23   5   4        2.36       15.85     12.41 o
 -22   5   4        4.26        6.84     14.44 o
 -21   5   4       46.89       49.76     12.08 o
 -20   5   4        8.68       20.42      7.04 o
 -19   5   4       51.41       57.58      8.71 o
 -18   5   4     1893.36     1922.72     33.36 o
 -17   5   4       12.56        4.74      6.05 o
 -16   5   4     1108.22     1105.33     20.92 o
 -15   5   4     1029.77      999.14     19.28 o
 -14   5   4      129.92      124.29      7.83 o
 -13   5   4      194.43      224.38     10.28 o
 -12   5   4        0.00       20.97      5.82 o
 -11   5   4     1048.80     1065.80     20.03 o
 -10   5   4       18.67       20.23      5.49 o
  -9   5   4        4.61        5.05      3.87 o
  -8   5   4        3.90       -2.33      3.35 o
  -7   5   4      430.41      387.06     11.45 o
  -6   5   4      244.80      273.38     10.77 o
  -5   5   4     3743.79     4261.53     52.98 o
  -4   5   4      223.29      250.12      7.58 o
  -3   5   4     1021.53      885.58     14.58 o
  -2   5   4       88.42       69.22      4.29 o
  -1   5   4     2931.39     2684.14     33.35 o
   0   5   4      991.82      960.57     62.21 o
   1   5   4       44.77       52.13      7.18 o
   2   5   4      202.79      178.13     10.91 o
   3   5   4      510.61      488.31     17.30 o
   4   5   4     2079.79     2210.80     39.68 o
   5   5   4      372.40      346.48     12.35 o
   6   5   4        4.69        4.21      3.72 o
   7   5   4      345.43      391.40     14.46 o
   8   5   4        3.42        6.30      6.38 o
   9   5   4      192.21      203.76     20.53 o
  10   5   4       39.74       33.85      7.90 o
  11   5   4       60.74       58.27      9.72 o
  12   5   4      132.74      138.50     11.79 o
  13   5   4       24.89       35.38      9.41 o
  14   5   4      316.55      332.61     19.97 o
  15   5   4      367.36      405.81     19.70 o
  16   5   4        2.32       15.14      9.90 o
  17   5   4        5.34       -1.23     19.23 o
  18   5   4      443.67      464.59     22.92 o
  19   5   4       33.84       50.08     12.91 o
  20   5   4      143.17      138.72     16.67 o
  21   5   4       58.25       89.58     15.79 o
  22   5   4        1.94       15.10     14.87 o
  23   5   4        1.45        2.59     14.32 o
  24   5   4        2.06       20.35     18.06 o
  25   5   4       31.30       31.44     19.62 o
 -27   6   4        1.17        9.92     21.02 o
 -26   6   4        2.30       13.26     14.76 o
 -25   6   4      142.72      119.08     16.96 o
 -24   6   4        5.09        7.15     12.54 o
 -23   6   4        5.45       -0.68     12.21 o
 -22   6   4        2.86       15.83     12.08 o
 -21   6   4       37.64       47.20     12.90 o
 -20   6   4       38.14       46.41      9.36 o
 -19   6   4       43.63       56.04      8.97 o
 -18   6   4       77.50       79.08      9.98 o
 -17   6   4      262.56      298.75     12.11 o
 -16   6   4      163.60      196.53     10.31 o
 -15   6   4     1532.87     1494.33     25.09 o
 -14   6   4        0.08        7.88      7.53 o
 -13   6   4       28.87       25.69      6.72 o
 -12   6   4      287.40      288.67     11.45 o
 -11   6   4       76.35       79.16      8.69 o
 -10   6   4      201.94      193.17      8.33 o
  -9   6   4      274.85      285.87     10.32 o
  -8   6   4        0.36        4.78      4.45 o
  -7   6   4     1499.44     1567.58     25.63 o
  -6   6   4      153.95      119.77      7.57 o
  -5   6   4        0.44        6.87      4.61 o
  -4   6   4        2.27       11.23      3.76 o
  -3   6   4        8.96        9.76      4.47 o
  -2   6   4       51.84       38.48      4.51 o
  -1   6   4      274.52      207.31      6.67 o
   0   6   4     1155.27     1191.53     30.76 o
   1   6   4     1202.09     1235.04     22.35 o
   2   6   4        6.98        0.97      5.71 o
   3   6   4       57.84       64.57      6.78 o
   4   6   4      312.80      372.20     20.16 o
   5   6   4      495.84      506.42     11.97 o
   6   6   4        5.67        1.61      3.90 o
   7   6   4     1340.75     1317.23     29.23 o
   8   6   4     1683.07     1853.00     37.76 o
   9   6   4        5.90        9.81     11.74 o
  10   6   4      601.70      578.39     20.60 o
  11   6   4      465.15      540.45     35.13 o
  12   6   4        0.05       38.99      9.41 o
  13   6   4      357.12      308.97     22.86 o
  14   6   4      176.13      148.99     18.06 o
  15   6   4       10.37       19.44     16.85 o
  16   6   4       12.93       -1.85     12.44 o
  17   6   4       15.75       40.69     33.70 o
  18   6   4        9.58       18.15     28.51 o
  19   6   4        1.68       12.64     14.32 o
  20   6   4        3.09        4.37     14.32 o
  21   6   4       54.63       38.06     16.77 o
  22   6   4        0.65      -10.22     14.87 o
  23   6   4       18.53       23.59     18.06 o
  24   6   4        5.50        2.59     25.92 o
 -26   7   4       22.46       58.69     40.18 o
 -25   7   4       28.47       38.91     15.62 o
 -24   7   4       42.09       46.30     17.80 o
 -23   7   4       68.75       78.89     16.00 o
 -22   7   4       15.46       34.39     13.18 o
 -21   7   4       24.16       39.16     11.20 o
 -20   7   4       52.91       47.38     10.73 o
 -19   7   4        2.42       11.88      8.04 o
 -18   7   4      135.50      141.71     12.01 o
 -17   7   4      463.03      457.95     16.72 o
 -16   7   4      322.23      361.32     15.97 o
 -15   7   4     1166.37     1073.92     23.58 o
 -14   7   4      486.83      466.57     15.98 o
 -13   7   4      560.77      521.19     14.59 o
 -12   7   4      113.17      117.68     12.17 o
 -11   7   4       85.38      107.95      9.91 o
 -10   7   4       18.50        8.88      5.19 o
  -9   7   4      736.41      686.56     15.17 o
  -8   7   4        9.37        9.01      6.10 o
  -7   7   4       19.00       37.16      7.17 o
  -6   7   4      158.08      129.91      8.20 o
  -5   7   4      117.74      122.05     10.13 o
  -4   7   4       13.56        7.48      4.34 o
  -3   7   4       10.06       22.75      5.69 o
  -2   7   4      495.24      433.53     11.22 o
  -1   7   4      244.95      220.28     11.97 o
   0   7   4       36.83       44.35      7.40 o
   1   7   4      600.52      600.37     15.54 o
   2   7   4       23.78       11.90      6.06 o
   3   7   4      170.65      148.08      9.40 o
   4   7   4      787.67      785.37     21.40 o
   5   7   4      159.80      159.33      7.77 o
   6   7   4      270.74      196.77     18.15 o
   7   7   4      710.76      640.79     29.33 o
   8   7   4       44.81       44.07     12.83 o
   9   7   4       28.28       50.81     13.66 o
  10   7   4      283.86      219.96     19.18 o
  11   7   4        5.39        7.18     11.81 o
  12   7   4       24.58       29.25     12.96 o
  13   7   4       10.98       25.55     12.44 o
  14   7   4       99.13      131.07     18.15 o
  15   7   4        5.56       14.86     13.66 o
  16   7   4      125.61      120.83     19.91 o
  17   7   4       79.62       79.97     18.06 o
  18   7   4       62.17       78.18     19.18 o
  19   7   4        0.06       -6.48     16.85 o
  20   7   4       48.82       40.70     18.06 o
  21   7   4       36.70       47.13     19.91 o
  22   7   4        9.20       18.92     18.06 o
  23   7   4        0.92       -0.96     17.34 o
 -24   8   4        8.42       30.37     18.66 o
 -23   8   4        7.59        9.41     16.77 o
 -22   8   4       50.74       42.38     15.67 o
 -21   8   4        5.63       -3.72     12.02 o
 -20   8   4        2.05        4.34     10.52 o
 -19   8   4        7.82       19.03      8.60 o
 -18   8   4      217.43      230.14     13.80 o
 -17   8   4        7.80       -1.36     10.46 o
 -16   8   4       62.38       67.77     11.29 o
 -15   8   4      208.29      241.47     14.46 o
 -14   8   4       40.21       14.56      8.93 o
 -13   8   4        0.01       -5.86      5.86 o
 -12   8   4      107.74       73.79      8.06 o
 -11   8   4      208.42      183.97     11.60 o
 -10   8   4        0.44        1.46      5.93 o
  -9   8   4       73.29       69.50      7.48 o
  -8   8   4      211.33      211.39     10.14 o
  -7   8   4       15.80        6.90      5.82 o
  -6   8   4       67.87       45.62      7.15 o
  -5   8   4      174.11      177.95     11.04 o
  -4   8   4      154.01      207.95     11.84 o
  -3   8   4      226.86      244.53     10.65 o
  -2   8   4       61.75       60.71      7.35 o
  -1   8   4       53.65       39.91      7.88 o
   0   8   4      130.90      148.02     11.60 o
   1   8   4     1029.77      949.60     26.56 o
   2   8   4       27.15       55.22     13.63 o
   3   8   4      264.14      235.06     12.80 o
   4   8   4      440.77      438.77     24.69 o
   5   8   4      600.79      628.59     40.18 o
   6   8   4     1097.21     1129.60     73.88 o
   7   8   4      307.83      316.25     31.11 o
   8   8   4      201.95      177.57     18.33 o
   9   8   4      419.71      400.56     46.66 o
  10   8   4      442.18      527.03     30.20 o
  11   8   4      149.79      142.33     18.33 o
  12   8   4       41.27       50.63     13.66 o
  13   8   4        0.00        9.17     11.81 o
  14   8   4       41.44       35.80     14.32 o
  15   8   4        2.98       -2.99     11.81 o
  16   8   4       31.58       42.63     16.19 o
  17   8   4        3.96       22.26     15.50 o
  18   8   4       80.43       88.76     19.18 o
  19   8   4        0.18       -4.21     14.32 o
  20   8   4       22.93        4.90     16.19 o
  21   8   4       33.15       55.45     23.33 o
  22   8   4       12.77        2.33     54.44 o
 -23   9   4        0.02        3.96     16.77 o
 -22   9   4        0.17       -0.29     16.19 o
 -21   9   4        0.04       -2.16     16.40 o
 -20   9   4        2.80       -6.91     11.50 o
 -19   9   4        5.53       -7.86      9.39 o
 -18   9   4        2.05       -1.84     11.97 o
 -17   9   4       51.85       67.32     13.92 o
 -16   9   4       39.29       31.05     10.06 o
 -15   9   4       23.86       20.12     11.97 o
 -14   9   4      120.50      143.61     13.15 o
 -13   9   4       17.46        2.78      7.75 o
 -12   9   4      389.09      371.52     14.64 o
 -11   9   4       11.02       17.65      7.35 o
 -10   9   4       87.71       67.43      8.75 o
  -9   9   4       25.06       29.99      7.75 o
  -8   9   4        1.99        4.01      6.22 o
  -7   9   4       20.98       -4.60      7.04 o
  -6   9   4        6.11        0.79      5.19 o
  -5   9   4       41.76       26.95      8.50 o
  -4   9   4       18.13       19.28      6.50 o
  -3   9   4       22.98        4.71     10.32 o
  -2   9   4       71.48       88.29      8.16 o
  -1   9   4      681.37      672.99     16.43 o
   0   9   4      217.90      189.69     10.58 o
   1   9   4        6.66       30.11     11.81 o
   2   9   4      233.81      238.04     19.91 o
   3   9   4      280.01      224.66     19.18 o
   4   9   4      148.32      148.87     18.06 o
   5   9   4      259.16      239.83     21.02 o
   6   9   4       71.27      110.05     17.34 o
   7   9   4       10.84        6.48     12.83 o
   8   9   4       85.65       91.41     34.99 o
   9   9   4       11.87        7.78     12.83 o
  10   9   4        0.60       19.44     12.83 o
  11   9   4       47.99       66.54     16.85 o
  12   9   4        5.15       29.72     20.74 o
  13   9   4       25.53       49.40     15.50 o
  14   9   4        0.08        2.94     13.66 o
  15   9   4        0.21        7.09     13.66 o
  16   9   4        2.92       -6.57     13.66 o
  17   9   4       28.72       14.26     29.81 o
  18   9   4       68.36       48.76     19.18 o
  19   9   4       60.51       81.85     22.00 o
  20   9   4       14.22       -3.68     17.34 o
  21   9   4       35.65       54.87     21.09 o
 -21  10   4       32.85       32.40     16.50 o
 -20  10   4       34.14       29.73     15.50 o
 -19  10   4        0.62        4.21     14.32 o
 -18  10   4        0.30       20.22     13.66 o
 -17  10   4        2.60        1.56     13.66 o
 -16  10   4        0.48       -5.18     12.83 o
 -15  10   4       52.30       37.05     15.50 o
 -14  10   4       45.84       80.36     16.19 o
 -13  10   4        8.13       15.55     27.22 o
 -12  10   4       21.15        4.40     11.42 o
 -11  10   4        6.87      -10.37     15.89 o
 -10  10   4       92.47       66.81     10.52 o
  -9  10   4        1.52       -7.87      7.87 o
  -8  10   4      693.35      769.27     23.53 o
  -7  10   4      544.73      549.77     25.64 o
  -6  10   4      246.17      197.28     13.70 o
  -5  10   4      153.70      133.22     12.06 o
  -4  10   4      198.91      179.31     13.38 o
  -3  10   4       19.28       19.35      9.19 o
  -2  10   4      136.23      151.93     11.26 o
  -1  10   4       41.91       28.78      8.20 o
   0  10   4      190.90      163.42     13.38 o
   1  10   4      154.36      155.36     15.25 o
   2  10   4       40.40       29.72     13.66 o
   3  10   4      302.85      297.64     24.63 o
   4  10   4      457.19      418.46     38.88 o
   5  10   4       20.50       27.22     14.66 o
   6  10   4      124.42      177.69     21.02 o
   7  10   4       33.50       27.22     14.32 o
   8  10   4        1.79       -6.58     11.81 o
   9  10   4       88.10      120.67     19.18 o
  10  10   4        7.67        0.00     18.15 o
  11  10   4       95.56      118.09     20.16 o
  12  10   4       74.19      114.70     31.11 o
  13  10   4        0.23       -5.88     29.81 o
  14  10   4        0.12      -12.96     15.55 o
  15  10   4        6.50        8.35     16.19 o
  16  10   4        5.83       -2.59     15.50 o
  17  10   4        0.98       30.33     18.06 o
  18  10   4       32.37       41.48     20.16 o
  19  10   4       10.64      -25.92     25.92 o
 -19  11   4        0.38       -3.46     16.19 o
 -18  11   4        2.36        8.23     15.50 o
 -17  11   4        0.41        6.25     15.50 o
 -16  11   4        9.59       -7.78     14.66 o
 -15  11   4        2.42       -0.52     13.66 o
 -14  11   4        0.02      -10.37     19.44 o
 -13  11   4        2.42        5.01     22.03 o
 -12  11   4        2.46       -8.91     19.44 o
 -11  11   4       16.47       -4.17     10.91 o
 -10  11   4        0.01        9.66     13.28 o
  -9  11   4       29.73       39.61     10.52 o
  -8  11   4        0.28       16.06      9.11 o
  -7  11   4       23.29       35.63      9.88 o
  -6  11   4        4.86       -1.11      8.56 o
  -5  11   4       11.90       12.61     10.26 o
  -4  11   4       93.17       95.52     28.01 o
  -3  11   4        0.25       10.33     10.26 o
  -2  11   4      487.95      526.61     28.62 o
  -1  11   4       11.68        1.30     11.41 o
   0  11   4       87.69      109.04     15.62 o
   1  11   4      778.84      829.06     31.61 o
   2  11   4        2.63       14.09     11.79 o
   3  11   4       47.53       29.14     15.42 o
   4  11   4       11.29       12.96     14.66 o
   5  11   4        1.34      -12.44     12.44 o
   6  11   4       26.54       33.70     15.50 o
   7  11   4      120.37      155.18     34.99 o
   8  11   4        0.20      -14.74     24.63 o
   9  11   4        0.99      -12.27     13.66 o
  10  11   4        0.58       20.59     15.50 o
  11  11   4        6.11       22.18     22.03 o
  12  11   4       25.82       26.74     17.34 o
  13  11   4        0.51        3.89     14.66 o
  14  11   4        0.06       -2.74     15.50 o
  15  11   4        6.66       25.92     18.33 o
  16  11   4       31.69       33.70     31.11 o
  17  11   4        0.21       31.11     28.51 o
 -16  12   4       10.42       18.01     22.03 o
 -15  12   4        4.02       26.74     17.34 o
 -14  12   4       13.01        1.98     15.50 o
 -13  12   4        0.73       10.37     15.50 o
 -12  12   4       32.38       30.83     17.34 o
 -11  12   4        1.75      -12.96     36.29 o
 -10  12   4       54.16       30.44     18.49 o
  -9  12   4        8.21       14.21     12.91 o
  -8  12   4        0.02      -10.48     10.48 o
  -7  12   4        5.39        1.79      9.49 o
  -6  12   4        0.17       -8.28      9.35 o
  -5  12   4        1.25       -9.20      9.20 o
  -4  12   4       48.05       66.84     14.08 o
  -3  12   4        3.04       -3.49     10.98 o
  -2  12   4        7.76      -10.98     10.98 o
  -1  12   4       22.93        9.36     18.57 o
   0  12   4       21.96       10.17     12.08 o
   1  12   4       38.78       29.39     13.30 o
   2  12   4       31.24       50.02     14.85 o
   3  12   4       10.96       10.78     46.66 o
   4  12   4       14.25       -1.23     23.33 o
   5  12   4        0.12       -9.91     15.50 o
   6  12   4        0.30       -6.48     16.50 o
   7  12   4        7.99       33.70     23.33 o
   8  12   4        0.07       -2.59     20.74 o
   9  12   4        1.77       10.37     23.33 o
  10  12   4        5.94       18.15     23.33 o
  11  12   4       89.97       72.58     31.11 o
  12  12   4        0.27        6.48     16.50 o
  13  12   4       59.14       80.36     31.11 o
  14  12   4        9.34        7.78     25.92 o
 -12  13   4        3.71        2.59     23.33 o
 -11  13   4       18.52       41.48     25.92 o
 -10  13   4        0.01        0.55     16.77 o
  -9  13   4        3.44        3.49     13.92 o
  -8  13   4        0.96      -12.91     12.91 o
  -7  13   4        0.06        4.65     13.92 o
  -6  13   4       13.52       14.56     13.73 o
  -5  13   4       23.52       25.23     15.34 o
  -4  13   4        3.17        5.17     10.73 o
  -3  13   4       11.07        5.96     10.95 o
  -2  13   4       11.56       21.56     15.08 o
  -1  13   4       46.22       55.37     17.33 o
   0  13   4        1.32       -7.71     15.26 o
   1  13   4        7.01        9.53     13.30 o
   2  13   4        0.25       -1.86     12.54 o
   3  13   4        4.39        0.49     13.30 o
   4  13   4        0.58        7.78     18.33 o
   5  13   4        0.58      -28.51     28.51 o
   6  13   4        1.45       -6.35     24.63 o
   7  13   4        0.63       -6.48     18.33 o
   8  13   4       26.66       18.15     28.51 o
   9  13   4        3.98      -20.74     20.74 o
  10  13   4       31.07       -7.78     28.51 o
  -6  14   4        2.56      -18.06     18.06 o
  -5  14   4        5.99        0.55     17.34 o
  -4  14   4        6.54       18.15     20.74 o
  -3  14   4       23.40       13.15     14.41 o
  -2  14   4       10.03       18.07     14.08 o
  -1  14   4       10.77      -14.87     14.87 o
   0  14   4        0.06      -11.92     20.74 o
   1  14   4        5.33      -12.96     18.15 o
   2  14   4        5.81        0.00     23.33 o
   3  14   4        8.37       -2.59     20.74 o
   4  14   4       28.67      -20.74     20.74 o
 -29   1   5        1.29      -11.53     11.53 o
 -28   1   5        0.50        6.19     11.45 o
 -27   1   5       15.09       33.46     11.65 o
 -26   1   5       23.01       17.43     10.31 o
 -25   1   5        6.25       -6.26     13.47 o
 -24   1   5       24.94       14.65     14.48 o
 -23   1   5       51.49       58.19     11.12 o
 -22   1   5       35.08       11.95      8.98 o
 -21   1   5      203.13      251.27     12.33 o
 -20   1   5       64.69       67.25      8.49 o
 -19   1   5       75.27       47.56     10.46 o
 -18   1   5       24.47       24.10      7.28 o
 -17   1   5      327.30      289.75      9.71 o
 -16   1   5      379.98      359.17     10.12 o
 -15   1   5     1098.07      953.43     16.55 o
 -14   1   5      308.15      342.67      8.49 o
 -13   1   5     1568.06     1438.34     19.44 o
 -12   1   5     2673.55     2797.76     27.99 o
 -11   1   5     1519.79     1804.56     24.86 o
 -10   1   5     7227.39     7638.05     66.39 o
  -9   1   5     6241.48     6507.59     56.81 o
  -8   1   5      265.34      283.55      5.73 o
  -7   1   5     6638.42     6575.03     66.33 o
  -6   1   5      372.43      449.93      9.85 o
  -5   1   5      986.80      798.30     16.18 o
  -4   1   5      448.11      558.87      8.59 o
  -3   1   5      322.09      289.94      6.51 o
  -2   1   5        0.34        4.98      1.47 o
  -1   1   5    17311.86    16982.79    148.40 o
   0   1   5      291.39      389.47      6.10 o
   1   1   5     2037.80     1967.33     45.76 o
   2   1   5    16706.82    16943.94    141.56 o
   3   1   5      386.79      500.67      7.34 o
   4   1   5     7212.90     7328.79     81.92 o
   5   1   5     2254.50     2529.94     28.30 o
   6   1   5      126.95      122.69      9.40 o
   7   1   5     2256.94     2003.80     32.71 o
   8   1   5     4050.82     4412.38     62.19 o
   9   1   5     4315.24     4543.61     99.52 o
  10   1   5       47.85       72.13     11.22 o
  11   1   5       28.70       50.18      7.04 o
  12   1   5       64.28       67.48      9.38 o
  13   1   5      140.35      129.25      9.66 o
  14   1   5       81.26       61.71      8.61 o
  15   1   5      216.14      201.65     12.51 o
  16   1   5       58.57       52.53     11.60 o
  17   1   5       32.21       20.85      7.46 o
  18   1   5      331.13      252.28     15.12 o
  19   1   5       22.57       26.36      9.73 o
  20   1   5        2.01       -2.68      8.38 o
  21   1   5      120.38      116.30     12.98 o
  22   1   5       32.06       34.49     11.12 o
  23   1   5        0.55       -4.60     10.31 o
  24   1   5      131.94      185.04     18.33 o
  25   1   5        0.05       11.16     21.02 o
  26   1   5        7.23      -19.18     19.18 o
  27   1   5        6.92       15.55     22.00 o
 -29   2   5        0.94        4.51     14.08 o
 -28   2   5       55.93       63.34     24.09 o
 -27   2   5        7.28       16.83     11.38 o
 -26   2   5        2.61       -1.21      9.88 o
 -25   2   5       30.78        9.88      9.88 o
 -24   2   5        0.02        5.44      9.66 o
 -23   2   5       41.51       46.51     11.55 o
 -22   2   5       59.44       60.51     10.06 o
 -21   2   5        5.30        1.90      6.36 o
 -20   2   5        6.94       -1.69      6.56 o
 -19   2   5       43.79       38.19     10.70 o
 -18   2   5        6.09        6.36      7.55 o
 -17   2   5        0.03        6.74      5.28 o
 -16   2   5        0.79       -2.80      4.14 o
 -15   2   5       77.73      129.14     10.63 o
 -14   2   5      317.82      363.12     10.23 o
 -13   2   5        7.08       12.62      2.92 o
 -12   2   5      704.01      706.66     12.46 o
 -11   2   5     1203.61     1364.61     16.02 o
 -10   2   5      265.73      228.17      9.68 o
  -9   2   5      193.75      180.61      3.91 o
  -8   2   5     1427.71     1357.14     16.33 o
  -7   2   5     1048.33     1316.96     15.81 o
  -6   2   5      219.96      252.55      6.38 o
  -5   2   5      147.61      134.23      9.19 o
  -4   2   5     1237.24     1194.02     18.18 o
  -3   2   5     5802.52     5503.98     69.81 o
  -2   2   5       19.15       20.74      3.05 o
  -1   2   5     1432.75     1317.10     20.93 o
   0   2   5      455.00      494.23     10.44 o
   1   2   5     2971.68     2843.36     34.65 o
   2   2   5     5777.17     5400.37     62.60 o
   3   2   5     5544.45     5455.32     64.62 o
   4   2   5     7287.26     8073.42     89.57 o
   5   2   5     1739.59     1673.00     27.79 o
   6   2   5     1471.56     1332.02     24.17 o
   7   2   5      386.96      478.86     13.56 o
   8   2   5      346.31      484.92     14.22 o
   9   2   5      473.01      436.60     14.17 o
  10   2   5      529.14      473.54     22.21 o
  11   2   5      879.54      781.54     19.74 o
  12   2   5       38.34       35.63      7.04 o
  13   2   5      149.38      182.71     10.87 o
  14   2   5       19.94       23.18      6.85 o
  15   2   5      115.63      117.42     10.52 o
  16   2   5       47.09       65.84      9.66 o
  17   2   5      118.54      130.29     11.78 o
  18   2   5        8.61       16.94      8.97 o
  19   2   5       58.42      106.30     12.06 o
  20   2   5       64.10       63.65     11.65 o
  21   2   5       30.32       28.67     10.31 o
  22   2   5        9.22       -8.33     13.10 o
  23   2   5       53.68       57.09     14.61 o
  24   2   5       92.70       86.58     16.67 o
  25   2   5       39.87       62.90     17.72 o
  26   2   5        0.40      -25.80     34.99 o
 -29   3   5        0.03        2.13     14.41 o
 -28   3   5        0.12        5.95     14.46 o
 -27   3   5       24.43       21.39     14.08 o
 -26   3   5        1.48        3.88     19.24 o
 -25   3   5       73.21       39.04     15.31 o
 -24   3   5       36.35       19.17     10.31 o
 -23   3   5       13.78        7.14     12.16 o
 -22   3   5        3.12       -3.89      8.80 o
 -21   3   5       45.37       45.64      9.49 o
 -20   3   5       65.41       80.72      8.83 o
 -19   3   5      380.57      359.09     13.70 o
 -18   3   5       21.96        9.07      6.96 o
 -17   3   5     3342.57     3113.26     40.03 o
 -16   3   5     1586.94     1628.03     36.32 o
 -15   3   5      473.31      480.78     11.37 o
 -14   3   5       79.78       56.17      5.42 o
 -13   3   5      214.72      237.81      7.65 o
 -12   3   5       84.86       60.43      4.79 o
 -11   3   5      516.86      712.89     11.10 o
 -10   3   5      862.45      924.15     12.73 o
  -9   3   5      187.45      147.86      5.39 o
  -8   3   5        5.00        0.69      2.65 o
  -7   3   5       32.26       36.27      3.87 o
  -6   3   5     5408.05     5453.17     68.72 o
  -5   3   5      325.72      375.51     11.44 o
  -4   3   5      618.90      661.87     13.82 o
  -3   3   5     1423.66     1263.81     17.78 o
  -2   3   5     1225.87     1018.99     18.43 o
  -1   3   5     5057.80     4993.69     64.94 o
   0   3   5     1591.79     1674.10     33.71 o
   1   3   5        5.70       20.39      6.64 o
   2   3   5      393.49      303.35      6.67 o
   3   3   5     6155.28     6342.74     83.81 o
   4   3   5     4365.19     4632.08     87.41 o
   5   3   5      274.58      294.01     11.79 o
   6   3   5     2719.16     2707.17     47.75 o
   7   3   5     3930.04     3918.57     72.51 o
   8   3   5      807.31      751.41     18.37 o
   9   3   5      501.53      543.80     15.85 o
  10   3   5       36.46       58.02      7.04 o
  11   3   5     2062.17     2226.67     38.85 o
  12   3   5      219.53      200.69     11.56 o
  13   3   5      135.14      105.79      9.20 o
  14   3   5       20.70       26.57      7.11 o
  15   3   5       11.82        8.25      6.85 o
  16   3   5      754.13      846.21     24.23 o
  17   3   5       39.55       32.03      8.80 o
  18   3   5       91.69       95.00     11.38 o
  19   3   5      139.63      126.09     15.45 o
  20   3   5       13.78       34.94     10.31 o
  21   3   5        4.05        3.10      8.97 o
  22   3   5       17.54        3.48     10.13 o
  23   3   5       46.13       46.27     20.87 o
  24   3   5      109.25      118.10     23.56 o
  25   3   5        3.02       -9.88     14.36 o
  26   3   5        2.62      -19.91     19.91 o
 -28   4   5        0.29       28.23     14.82 o
 -27   4   5        2.32        2.42     13.30 o
 -26   4   5        0.00        3.70     12.54 o
 -25   4   5        0.00       14.47     18.69 o
 -24   4   5       62.32       72.59     14.82 o
 -23   4   5       24.26        1.71     10.54 o
 -22   4   5       11.18       17.08     16.25 o
 -21   4   5       15.02       19.30      7.38 o
 -20   4   5      147.80      175.69     14.46 o
 -19   4   5      509.54      472.15     14.25 o
 -18   4   5      518.76      549.56     14.91 o
 -17   4   5      502.65      489.33     17.48 o
 -16   4   5        1.04        8.29      5.70 o
 -15   4   5      423.36      410.26     11.12 o
 -14   4   5      252.90      228.59      8.28 o
 -13   4   5        9.57        3.56      3.75 o
 -12   4   5      175.84      218.21      7.57 o
 -11   4   5      807.17      816.59     12.54 o
 -10   4   5        3.87        2.27      3.20 o
  -9   4   5       50.13       57.93      5.60 o
  -8   4   5      372.75      339.91      8.59 o
  -7   4   5      597.57      764.77     14.56 o
  -6   4   5      166.25      164.57      7.38 o
  -5   4   5     1741.03     1723.75     24.21 o
  -4   4   5      913.93     1036.92     19.70 o
  -3   4   5     1481.36     1519.16     21.51 o
  -2   4   5     5577.14     6151.76     69.47 o
  -1   4   5     1748.59     1878.23     34.78 o
   0   4   5      107.72      133.15     17.49 o
   1   4   5      138.68      224.58     25.92 o
   2   4   5      448.19      408.85     14.82 o
   3   4   5       89.69      136.87     11.73 o
   4   4   5      445.64      463.03     22.38 o
   5   4   5     5356.08     5237.14     82.55 o
   6   4   5      336.68      311.28     12.54 o
   7   4   5      451.55      493.97     16.77 o
   8   4   5       45.30       30.70     14.57 o
   9   4   5      418.40      432.79     18.91 o
  10   4   5       17.40       19.06      7.73 o
  11   4   5       41.68       28.23      9.71 o
  12   4   5       11.92        6.87      7.18 o
  13   4   5        4.74       -0.37      7.54 o
  14   4   5      246.01      191.74     14.97 o
  15   4   5      100.53       88.42     12.41 o
  16   4   5        9.39       12.23      8.73 o
  17   4   5        2.97       -0.87     13.04 o
  18   4   5        1.90        3.13      9.16 o
  19   4   5      124.72      127.65     15.79 o
  20   4   5        1.09      -10.26     10.26 o
  21   4   5        0.01        6.83     11.79 o
  22   4   5        4.17       -8.93     12.08 o
  23   4   5        2.58       -2.42     13.04 o
  24   4   5        4.65       -7.17     13.62 o
  25   4   5        4.10      -16.85     38.88 o
 -27   5   5       30.51       35.58     15.62 o
 -26   5   5        0.17        0.96     13.21 o
 -25   5   5       20.90       30.60     14.08 o
 -24   5   5      114.88      134.27     18.82 o
 -23   5   5        0.40        3.83     12.21 o
 -22   5   5        0.00      -14.05     14.05 o
 -21   5   5       31.60       31.85      9.54 o
 -20   5   5        0.03       -7.29      7.29 o
 -19   5   5       32.73       29.04      7.38 o
 -18   5   5      629.55      639.96     18.56 o
 -17   5   5      173.98      124.91      9.04 o
 -16   5   5      332.63      341.91     15.11 o
 -15   5   5       43.56       77.51      6.65 o
 -14   5   5        3.41       -4.56      4.56 o
 -13   5   5      158.20      143.99      6.59 o
 -12   5   5     3006.29     2913.19     33.77 o
 -11   5   5      313.71      273.45      8.72 o
 -10   5   5     2080.75     1999.74     25.01 o
  -9   5   5     1741.50     1715.29     24.04 o
  -8   5   5       33.89       38.81      4.63 o
  -7   5   5      348.93      295.72     10.02 o
  -6   5   5     1656.80     1699.62     26.27 o
  -5   5   5      217.10      165.22     11.03 o
  -4   5   5     3970.51     4051.78     56.53 o
  -3   5   5      206.46      239.66     22.82 o
  -2   5   5       35.02       64.88      5.54 o
  -1   5   5      593.09      612.71     18.81 o
   0   5   5     1639.36     1714.71     34.78 o
   1   5   5     9670.05     9387.97    142.61 o
   2   5   5       63.99       82.68      8.73 o
   3   5   5       62.68       69.44      8.73 o
   4   5   5      632.92      578.84     54.44 o
   5   5   5      656.40      790.80     21.43 o
   6   5   5      189.83      193.29     16.84 o
   7   5   5     1732.20     1685.30     34.33 o
   8   5   5      528.76      483.75     17.88 o
   9   5   5       51.36       53.91      8.73 o
  10   5   5        3.43       -0.77      7.18 o
  11   5   5      151.47      198.53     23.47 o
  12   5   5       75.30       79.53     10.54 o
  13   5   5      183.44      158.94     13.62 o
  14   5   5        1.01        8.68      9.41 o
  15   5   5      111.83      101.85     12.54 o
  16   5   5        4.17       11.08      9.94 o
  17   5   5      501.67      561.80     25.09 o
  18   5   5        0.14      -14.47     14.47 o
  19   5   5       91.76      110.33     20.74 o
  20   5   5       14.90        8.81     12.94 o
  21   5   5       13.96        6.48     14.32 o
  22   5   5       11.80       15.55     16.50 o
  23   5   5        0.02        3.96     16.77 o
  24   5   5        6.95      -16.77     16.77 o
  25   5   5        0.12        8.15     18.66 o
 -27   6   5       11.50       11.35     14.76 o
 -26   6   5       10.17       13.67     19.72 o
 -25   6   5       13.98       37.28     18.71 o
 -24   6   5        8.85        6.87     16.10 o
 -23   6   5        6.88        0.66     12.54 o
 -22   6   5        1.70       -4.86     11.79 o
 -21   6   5       25.89       -8.55     16.68 o
 -20   6   5        6.49        0.25      7.80 o
 -19   6   5        5.91        3.43      6.84 o
 -18   6   5        9.42        1.64      6.17 o
 -17   6   5      205.72      232.30     17.63 o
 -16   6   5        2.70        6.72      6.26 o
 -15   6   5      304.76      235.95     11.98 o
 -14   6   5     1273.97     1393.49     23.97 o
 -13   6   5        3.94        3.72      5.28 o
 -12   6   5      176.49      151.45      8.27 o
 -11   6   5      140.68      147.84      7.83 o
 -10   6   5        4.10       15.75      4.77 o
  -9   6   5      654.01      570.78     14.71 o
  -8   6   5       79.96      106.90      7.70 o
  -7   6   5      371.96      351.19     13.52 o
  -6   6   5      299.95      358.00     10.86 o
  -5   6   5        8.03       11.66      4.81 o
  -4   6   5       83.43       90.33      6.97 o
  -3   6   5     3405.44     3304.50     47.98 o
  -2   6   5       31.00       33.27      4.20 o
  -1   6   5       15.96       28.58      7.18 o
   0   6   5      895.04      805.28     22.73 o
   1   6   5       29.52       55.82     10.67 o
   2   6   5      314.35      336.63     15.92 o
   3   6   5      445.39      354.92     16.33 o
   4   6   5      250.07      182.76     14.66 o
   5   6   5      161.16      148.48     14.66 o
   6   6   5      535.72      479.57     23.83 o
   7   6   5       41.53       60.07     12.83 o
   8   6   5      556.16      578.84     44.07 o
   9   6   5        0.12       20.97      9.96 o
  10   6   5      106.60      113.86     19.44 o
  11   6   5      643.90      752.90     33.87 o
  12   6   5      190.00      188.76     19.18 o
  13   6   5       35.73       28.51     12.44 o
  14   6   5       37.57       49.08     13.66 o
  15   6   5       20.88       31.27     14.32 o
  16   6   5       11.79       -1.99     14.26 o
  17   6   5       21.64       34.35     15.55 o
  18   6   5       38.85       32.48     15.50 o
  19   6   5      149.40      172.51     29.81 o
  20   6   5       31.21       25.92     16.19 o
  21   6   5        9.90       20.19     16.77 o
  22   6   5       62.25       73.05     19.91 o
  23   6   5       31.07       71.83     21.77 o
  24   6   5       42.50       31.58     19.91 o
 -26   7   5        5.72       43.93     15.92 o
 -25   7   5       12.04       31.30     15.01 o
 -24   7   5       54.98       93.83     17.23 o
 -23   7   5       24.65       37.41     14.08 o
 -22   7   5       46.64       50.07     14.08 o
 -21   7   5       41.38       50.25     13.73 o
 -20   7   5       53.39       46.74      9.85 o
 -19   7   5      117.71      120.84     11.57 o
 -18   7   5      186.55      211.82     12.78 o
 -17   7   5      205.90      159.87     11.45 o
 -16   7   5        0.29       10.47      7.06 o
 -15   7   5      366.36      408.37     14.96 o
 -14   7   5        3.88       11.92      7.35 o
 -13   7   5       16.12       -7.27      7.27 o
 -12   7   5      173.27      194.46     10.44 o
 -11   7   5        6.82        2.84      5.18 o
 -10   7   5       74.23       77.80      7.06 o
  -9   7   5        9.46       13.36      5.82 o
  -8   7   5      528.56      579.82     13.27 o
  -7   7   5       98.17      107.09      6.82 o
  -6   7   5      539.67      581.19     12.85 o
  -5   7   5       58.26       43.66      4.96 o
  -4   7   5       67.64       65.37      5.76 o
  -3   7   5      139.54      127.60     10.26 o
  -2   7   5       23.82       29.11      7.90 o
  -1   7   5      114.08      115.85     10.91 o
   0   7   5      420.46      480.83     16.01 o
   1   7   5       39.97       34.83      8.73 o
   2   7   5        5.03        3.82      8.18 o
   3   7   5       56.55       54.44     11.00 o
   4   7   5      342.17      319.87     20.16 o
   5   7   5      113.30      132.21     15.55 o
   6   7   5       10.04       36.29     12.83 o
   7   7   5     2057.04     2078.15     56.82 o
   8   7   5      257.40      191.86     18.33 o
   9   7   5      373.43      397.37     24.69 o
  10   7   5     1267.57     1417.39     46.71 o
  11   7   5       77.19      114.07     16.85 o
  12   7   5       33.25       43.38     13.66 o
  13   7   5        2.95       -3.53      9.96 o
  14   7   5        0.56       -4.54     10.55 o
  15   7   5        3.53       -7.98     11.81 o
  16   7   5        3.70       42.39     15.50 o
  17   7   5        9.33        5.88     13.66 o
  18   7   5        0.19       -1.04     13.66 o
  19   7   5       42.17       49.25     17.34 o
  20   7   5       48.74       71.87     19.18 o
  21   7   5       13.80       31.50     18.06 o
  22   7   5        0.02       -2.59     28.51 o
  23   7   5        2.12       -5.96     18.15 o
 -24   8   5       33.38       60.78     17.14 o
 -23   8   5        2.68       11.98     13.18 o
 -22   8   5       13.66        3.56     12.54 o
 -21   8   5       17.92       10.17     15.32 o
 -20   8   5       61.02       50.68     10.42 o
 -19   8   5        2.36       13.66      8.80 o
 -18   8   5        8.45       13.24      8.27 o
 -17   8   5        0.01        6.50      8.20 o
 -16   8   5       16.54        9.63      8.80 o
 -15   8   5      152.50      170.68     11.45 o
 -14   8   5       79.57       85.06     10.58 o
 -13   8   5      275.14      253.59     12.43 o
 -12   8   5       48.65       82.05      8.56 o
 -11   8   5       43.62       50.84      7.12 o
 -10   8   5      461.10      395.28     13.15 o
  -9   8   5        0.05       -4.88      5.60 o
  -8   8   5      103.36      147.45     11.45 o
  -7   8   5      101.58      118.10     10.52 o
  -6   8   5        4.70       -5.63      6.52 o
  -5   8   5        8.91        6.01      6.68 o
  -4   8   5        8.52        3.65      7.04 o
  -3   8   5       25.08       32.98      7.87 o
  -2   8   5        8.55       27.28     10.68 o
  -1   8   5        9.62       24.53      7.48 o
   0   8   5      118.50      117.90     10.25 o
   1   8   5      453.16      479.42     29.29 o
   2   8   5      845.80      827.26     32.04 o
   3   8   5      156.61      168.49     20.74 o
   4   8   5       23.93       22.53     11.81 o
   5   8   5      921.82      994.04     37.54 o
   6   8   5       13.96       37.15     13.66 o
   7   8   5      396.91      465.81     32.40 o
   8   8   5       27.30       26.27     14.26 o
   9   8   5       18.25       12.96     12.83 o
  10   8   5       21.23       -6.70     16.85 o
  11   8   5        0.63        9.97     11.81 o
  12   8   5       36.21       10.17     11.81 o
  13   8   5        2.53       -3.19     11.81 o
  14   8   5       67.57       76.94     17.34 o
  15   8   5        1.11       17.63     13.66 o
  16   8   5       25.58       15.38     13.66 o
  17   8   5        1.61       18.30     15.50 o
  18   8   5        4.94        7.20     16.85 o
  19   8   5        0.07        5.79     15.50 o
  20   8   5        1.79       28.24     19.44 o
  21   8   5        7.71       13.23     17.34 o
  22   8   5        9.75       -8.15     18.66 o
 -23   9   5        7.97        0.68     20.74 o
 -22   9   5        0.07      -14.03     25.92 o
 -21   9   5        0.37        2.59     14.87 o
 -20   9   5        1.75      -11.24     11.24 o
 -19   9   5       15.54        9.14     10.25 o
 -18   9   5       66.02       75.52     12.22 o
 -17   9   5       43.09       54.00     11.45 o
 -16   9   5       33.91       47.52     11.30 o
 -15   9   5       94.95       71.18     11.84 o
 -14   9   5       66.65       57.03     12.41 o
 -13   9   5        4.68       -7.59     13.47 o
 -12   9   5       44.78       46.77      8.52 o
 -11   9   5       57.50       47.79      8.41 o
 -10   9   5      148.90      193.41     11.45 o
  -9   9   5       23.67       32.69      9.69 o
  -8   9   5       47.07       63.49      9.49 o
  -7   9   5      119.90       99.56     10.44 o
  -6   9   5       70.14       62.54     11.97 o
  -5   9   5        3.72        3.58      7.61 o
  -4   9   5      127.68      119.20     11.04 o
  -3   9   5        8.98       14.25      8.23 o
  -2   9   5       10.21        9.92      6.90 o
  -1   9   5       45.26       55.42      9.39 o
   0   9   5        1.54       26.48      8.80 o
   1   9   5     1027.90     1144.77     28.08 o
   2   9   5      395.97      411.78     25.66 o
   3   9   5      155.32      251.05     21.02 o
   4   9   5      206.47      216.18     21.02 o
   5   9   5      758.24      708.61     58.32 o
   6   9   5       47.51       65.84     15.50 o
   7   9   5       15.84       33.37     23.33 o
   8   9   5        2.99       24.63     12.83 o
   9   9   5       24.74       42.77     14.66 o
  10   9   5      170.90      159.43     20.16 o
  11   9   5        6.96       -8.18     11.81 o
  12   9   5       49.71       95.49     19.44 o
  13   9   5        0.85        4.67     13.66 o
  14   9   5        0.33      -10.74     12.44 o
  15   9   5        6.70       25.35     16.85 o
  16   9   5        0.01        1.07     25.92 o
  17   9   5        1.24       14.64     28.51 o
  18   9   5        0.04      -16.19     16.19 o
  19   9   5       44.02       29.75     28.51 o
  20   9   5       35.97       15.31     22.03 o
 -21  10   5        0.12       15.55     20.74 o
 -20  10   5        4.93       -3.89     14.66 o
 -19  10   5       16.90       50.05     12.91 o
 -18  10   5        6.44       -1.30     14.66 o
 -17  10   5        4.61      -12.83     12.83 o
 -16  10   5        0.65        1.30     12.83 o
 -15  10   5        1.02      -11.81     11.81 o
 -14  10   5        0.02      -11.81     11.81 o
 -13  10   5       40.80       29.81     14.66 o
 -12  10   5        1.64        8.81     13.66 o
 -11  10   5       44.68       36.56     10.40 o
 -10  10   5        1.43        9.58      7.35 o
  -9  10   5       28.29       28.45      8.52 o
  -8  10   5      519.65      577.31     18.33 o
  -7  10   5       35.49       21.34      9.20 o
  -6  10   5        0.11       -8.15      8.15 o
  -5  10   5      138.39      133.59     12.37 o
  -4  10   5        1.50       -2.19      7.87 o
  -3  10   5       76.93       53.01      8.68 o
  -2  10   5       75.48       91.87     10.17 o
  -1  10   5      102.65      146.33     11.65 o
   0  10   5      344.06      294.50     15.45 o
   1  10   5        0.06       11.73     11.29 o
   2  10   5      490.59      498.40     29.16 o
   3  10   5        0.34       -4.19     11.81 o
   4  10   5        4.13       -7.78     12.83 o
   5  10   5        1.83       13.13     13.66 o
   6  10   5       88.24       57.18     15.50 o
   7  10   5       26.78       37.59     14.66 o
   8  10   5       20.35       46.66     16.50 o
   9  10   5       27.43      -12.22     31.11 o
  10  10   5        6.61       -0.86     13.66 o
  11  10   5       20.09        8.12     13.66 o
  12  10   5        1.62      -15.55     15.55 o
  13  10   5       39.26       69.58     17.34 o
  14  10   5       14.65       10.06     15.50 o
  15  10   5        2.62       32.33     17.34 o
  16  10   5        6.39       16.10     16.77 o
  17  10   5       37.42       72.26     21.77 o
  18  10   5       15.40      -15.55     25.92 o
 -19  11   5        0.07      -11.74     15.50 o
 -18  11   5        7.73        0.00     16.50 o
 -17  11   5        1.74        1.30     16.50 o
 -16  11   5        0.99        7.78     23.33 o
 -15  11   5        2.12      -12.83     12.83 o
 -14  11   5        3.65       15.55     14.66 o
 -13  11   5        0.93       -7.78     12.96 o
 -12  11   5       10.32       29.89     15.50 o
 -11  11   5       34.91        2.59     18.15 o
 -10  11   5        9.79       10.04      9.39 o
  -9  11   5       81.27       80.52     12.06 o
  -8  11   5       16.68       16.14      9.35 o
  -7  11   5      331.38      323.06     17.32 o
  -6  11   5       14.24        1.86     13.27 o
  -5  11   5       12.55       -9.90      9.90 o
  -4  11   5       17.66       -9.40      9.40 o
  -3  11   5       10.55        5.29      9.39 o
  -2  11   5        0.82        0.90      7.77 o
  -1  11   5       15.19       20.53     14.59 o
   0  11   5       41.52       50.24     11.20 o
   1  11   5      499.23      529.22     29.93 o
   2  11   5       81.01       70.64     12.72 o
   3  11   5       37.60       -2.59     12.96 o
   4  11   5      157.85      178.36     21.02 o
   5  11   5       24.16       20.28     15.50 o
   6  11   5       10.04       -3.89     14.32 o
   7  11   5        0.05        4.67     13.66 o
   8  11   5        0.64       -3.80     13.66 o
   9  11   5       28.70       32.17     15.50 o
  10  11   5       15.46       19.87     19.44 o
  11  11   5        2.29      -12.10     25.92 o
  12  11   5       29.41       51.10     19.18 o
  13  11   5        5.81       31.11     18.33 o
  14  11   5        4.04      -13.72     15.50 o
  15  11   5        0.00       -0.55     17.34 o
  16  11   5        0.78      -25.92     25.92 o
 -16  12   5        1.10        7.37     17.34 o
 -15  12   5        2.89        2.59     16.50 o
 -14  12   5       35.33       44.89     17.34 o
 -13  12   5        1.53      -14.32     14.32 o
 -12  12   5       17.67       12.96     16.50 o
 -11  12   5        9.37       -9.45     16.85 o
 -10  12   5       21.35       34.27     16.19 o
  -9  12   5       19.11       32.16     13.30 o
  -8  12   5        0.22       -1.20      9.39 o
  -7  12   5       10.39        1.72     11.22 o
  -6  12   5        1.87       -9.02      9.20 o
  -5  12   5        0.75       -2.59     10.98 o
  -4  12   5        4.18        8.01     11.66 o
  -3  12   5        1.43       -0.28     11.22 o
  -2  12   5       33.77       47.90     13.87 o
  -1  12   5       31.20       12.89     12.54 o
   0  12   5       20.19       23.89     12.76 o
   1  12   5        1.78       -0.56     11.79 o
   2  12   5       51.65       30.53     14.82 o
   3  12   5        0.84      -10.52     11.79 o
   4  12   5        0.53       -9.07     14.66 o
   5  12   5        2.73        2.59     23.33 o
   6  12   5        2.30      -20.74     20.74 o
   7  12   5       10.62       20.74     23.33 o
   8  12   5        4.92       12.10     16.19 o
   9  12   5        4.16      -14.66     14.66 o
  10  12   5        1.48      -15.40     15.50 o
  11  12   5       20.66      -11.23     31.11 o
  12  12   5        0.73       23.33     25.92 o
  13  12   5        7.22       18.15     25.92 o
 -12  13   5        2.38      -18.15     20.74 o
 -11  13   5       14.59       31.11     25.92 o
 -10  13   5       14.85       32.66     18.06 o
  -9  13   5       22.23        4.37     17.34 o
  -8  13   5       62.71       33.18     14.82 o
  -7  13   5       74.10       89.63     18.68 o
  -6  13   5       66.20       60.05     13.38 o
  -5  13   5        0.50      -10.11     10.11 o
  -4  13   5        0.14        9.46     12.54 o
  -3  13   5        2.09       -1.95     18.18 o
  -2  13   5       42.60       34.72     14.76 o
  -1  13   5       48.32       53.36     15.62 o
   0  13   5       79.89      109.62     17.54 o
   1  13   5       26.06       22.98     14.36 o
   2  13   5        3.27      -12.76     12.76 o
   3  13   5        0.27      -12.87     13.04 o
   4  13   5        2.88       -1.49     14.08 o
   5  13   5        2.40        2.71     13.18 o
   6  13   5       28.49       43.73     21.02 o
   7  13   5        4.03       13.90     32.40 o
   8  13   5        3.58       10.37     28.51 o
  -5  14   5        0.13        5.18     23.33 o
  -4  14   5        0.32       -3.86     13.62 o
  -3  14   5       12.34        2.48     13.62 o
  -2  14   5        0.96        0.41     16.77 o
  -1  14   5        3.59      -16.77     16.77 o
   0  14   5        0.74      -10.37     18.15 o
   1  14   5       14.22      -12.96     20.74 o
   2  14   5       17.51       36.29     23.33 o
 -29   0   6       85.01      114.73     22.42 o
 -28   0   6       35.61       26.05     18.06 o
 -27   0   6       18.59       22.24     33.70 o
 -26   0   6       56.49       62.21     17.25 o
 -25   0   6       57.15       88.93     20.74 o
 -24   0   6       84.50      143.99     18.66 o
 -23   0   6       86.81       83.41     16.77 o
 -22   0   6      323.91      336.89     22.99 o
 -21   0   6       15.36        9.17     11.81 o
 -20   0   6      647.48      688.29     23.69 o
 -19   0   6      710.98      734.00     24.01 o
 -18   0   6      108.94       90.01     10.26 o
 -17   0   6      473.35      361.76     21.11 o
 -16   0   6     1558.41     1430.83     32.48 o
 -15   0   6      132.39      133.38      7.09 o
 -14   0   6       19.38        7.78      5.61 o
 -13   0   6     3365.78     2893.02     40.87 o
 -12   0   6        0.14       -2.19      3.98 o
 -11   0   6     5973.14     5890.95     87.26 o
 -10   0   6      544.05      892.68     20.52 o
  -9   0   6     3977.64     3689.98     49.27 o
  -8   0   6    44960.73    45218.71    523.22 o
  -7   0   6      128.54      161.89      5.95 o
  -6   0   6        0.24       -0.19      2.24 o
  -5   0   6     5438.55     4814.24     70.13 o
  -4   0   6     2902.94     2985.06     46.26 o
  -3   0   6     5537.85     5335.42     66.60 o
  -2   0   6       95.81       83.95      4.12 o
  -1   0   6      318.49      450.62     11.22 o
   0   0   6    15616.76    14721.06    172.53 o
   1   0   6     1551.44     1746.37     25.01 o
   2   0   6     2524.38     2440.96     30.14 o
   3   0   6     3830.72     3625.56     46.31 o
   4   0   6     9737.98    10487.58    124.81 o
   5   0   6      148.38      134.31     10.48 o
   6   0   6      645.26      764.02     13.39 o
   7   0   6      745.07      811.16     29.81 o
   8   0   6      289.01      175.44     12.83 o
   9   0   6      475.60      583.84     22.86 o
  10   0   6      170.79      231.04     15.50 o
  11   0   6     4099.41     4266.73     89.76 o
  12   0   6      511.70      602.04     44.07 o
  13   0   6       35.33       14.00      8.63 o
  14   0   6      339.61      304.08     19.91 o
  15   0   6      242.69      225.45     19.18 o
  16   0   6      560.58      528.57     26.53 o
  17   0   6      418.70      402.91     32.40 o
  18   0   6       48.67       58.54     14.32 o
  19   0   6       45.26       38.23     14.32 o
  20   0   6       56.30       55.59     16.19 o
  21   0   6       46.52       62.08     16.77 o
  22   0   6      134.17      157.94     34.99 o
  23   0   6      503.08      601.96     36.11 o
  24   0   6        6.93        4.67     17.25 o
  25   0   6      267.81      342.17     49.25 o
  26   0   6       27.85       51.84     36.29 o
 -29   1   6        0.27        9.68     12.23 o
 -28   1   6       59.22       88.05     14.30 o
 -27   1   6       30.82       49.52     12.67 o
 -26   1   6       57.53       55.32     11.86 o
 -25   1   6        6.14       18.80     10.06 o
 -24   1   6        1.70       -0.56      8.80 o
 -23   1   6      449.76      399.01     18.49 o
 -22   1   6       21.95       34.13      7.86 o
 -21   1   6       29.76       33.10      7.61 o
 -20   1   6      551.34      507.18     28.42 o
 -19   1   6      269.88      276.76     13.28 o
 -18   1   6      117.29      109.72      9.24 o
 -17   1   6       67.77       65.31      7.38 o
 -16   1   6        0.07       -5.21      6.18 o
 -15   1   6       62.63       44.78      4.34 o
 -14   1   6      231.79      282.06      7.87 o
 -13   1   6      370.25      359.74      8.82 o
 -12   1   6      728.25      706.31     15.19 o
 -11   1   6     6062.65     6326.67     56.55 o
 -10   1   6      145.94      127.12      4.72 o
  -9   1   6     4281.23     4214.62     38.80 o
  -8   1   6      546.82      509.58      9.09 o
  -7   1   6     1256.47     1216.51     21.63 o
  -6   1   6      162.64      198.50      7.32 o
  -5   1   6     1966.97     1829.80     18.91 o
  -4   1   6      399.58      491.12      8.66 o
  -3   1   6     1434.28     1477.55     18.26 o
  -2   1   6        2.62        9.10      3.10 o
  -1   1   6      211.26      121.50      4.02 o
   0   1   6      946.85      904.40     11.63 o
   1   1   6     5108.03     4767.39     49.17 o
   2   1   6     2469.63     2616.65     25.60 o
   3   1   6    24757.44    24275.83    201.48 o
   4   1   6     6198.52     5683.56     53.99 o
   5   1   6     2645.40     2550.11     29.12 o
   6   1   6       67.70       58.60      3.39 o
   7   1   6     7176.04     7767.65     79.10 o
   8   1   6       76.73       85.28      5.26 o
   9   1   6      343.35      322.26     12.60 o
  10   1   6      455.00      457.41     14.86 o
  11   1   6      370.43      340.60     13.56 o
  12   1   6      136.62      139.88     12.69 o
  13   1   6       13.77        1.40      6.36 o
  14   1   6      109.38      106.96      9.66 o
  15   1   6       41.27       61.83      8.80 o
  16   1   6       21.49       28.95      7.46 o
  17   1   6        3.43        6.26      8.05 o
  18   1   6        8.95       -0.70      7.87 o
  19   1   6       87.57      118.33     12.51 o
  20   1   6      190.42      224.09     15.62 o
  21   1   6       37.44       44.79     11.45 o
  22   1   6       68.96       71.95     12.98 o
  23   1   6       21.93       33.34     11.65 o
  24   1   6        7.52      -10.30     10.30 o
  25   1   6       19.17       19.57     15.36 o
  26   1   6       23.48       18.94     23.62 o
 -29   2   6       74.82       88.12     18.99 o
 -28   2   6       17.09       18.56     13.22 o
 -27   2   6        0.02        2.44     11.64 o
 -26   2   6        5.43        9.28     10.87 o
 -25   2   6        2.32       -8.93      8.93 o
 -24   2   6        0.74       -7.21      8.97 o
 -23   2   6       99.25      116.98     15.34 o
 -22   2   6      189.44      192.86     12.19 o
 -21   2   6      349.37      334.63     14.27 o
 -20   2   6      202.55      226.51     12.02 o
 -19   2   6      224.56      211.82     11.45 o
 -18   2   6      392.06      340.31     12.94 o
 -17   2   6     2021.91     1928.61     27.65 o
 -16   2   6       26.13       19.66      5.15 o
 -15   2   6       69.80       62.93      5.71 o
 -14   2   6     2414.21     2378.65     28.22 o
 -13   2   6       79.36      102.93      5.30 o
 -12   2   6      157.08      110.60      5.54 o
 -11   2   6     1542.29     1632.85     20.20 o
 -10   2   6     4573.92     4870.26     48.25 o
  -9   2   6     2223.01     2239.04     27.46 o
  -8   2   6      896.62      764.89     10.69 o
  -7   2   6      174.71      229.87      5.77 o
  -6   2   6      230.99      227.81      7.30 o
  -5   2   6      112.17      122.74      8.12 o
  -4   2   6      242.30      259.87      6.95 o
  -3   2   6     8771.48     8431.69     92.94 o
  -2   2   6      166.87      211.17      6.36 o
  -1   2   6     2060.04     2275.45     33.26 o
   0   2   6      386.26      446.97     10.44 o
   1   2   6     4506.06     4345.73     45.99 o
   2   2   6     1212.89     1282.56     15.76 o
   3   2   6      345.52      367.74      7.44 o
   4   2   6    21328.39    21613.57    231.02 o
   5   2   6       70.91       92.33      9.17 o
   6   2   6      897.18     1126.31     17.56 o
   7   2   6      555.78      547.66     15.88 o
   8   2   6     1706.51     1738.86     25.39 o
   9   2   6      920.63      941.27     19.37 o
  10   2   6     1032.04     1006.89     18.03 o
  11   2   6     2600.02     2751.42     45.62 o
  12   2   6        7.12        6.34      5.73 o
  13   2   6      153.65      128.33     10.25 o
  14   2   6       10.39       18.42      7.24 o
  15   2   6      134.25      123.46     11.20 o
  16   2   6        0.39       -1.84      7.46 o
  17   2   6        2.50       -2.92      7.46 o
  18   2   6      128.45      168.82     21.80 o
  19   2   6      238.63      223.20     25.90 o
  20   2   6       87.05       71.04     13.40 o
  21   2   6       10.39        8.13      9.93 o
  22   2   6        7.35       -9.81     10.06 o
  23   2   6       19.46       40.23     12.06 o
  24   2   6       31.08        7.06     12.03 o
  25   2   6        7.62       14.43     15.62 o
  26   2   6        8.24        4.75     21.77 o
 -29   3   6       21.11       21.47     15.15 o
 -28   3   6        2.55        3.62     13.62 o
 -27   3   6       53.68       66.10     16.00 o
 -26   3   6        5.48        0.55      9.88 o
 -25   3   6        4.55        5.05     10.31 o
 -24   3   6       40.35       25.70     10.95 o
 -23   3   6        3.94       -1.14     11.18 o
 -22   3   6       54.12       35.12     13.62 o
 -21   3   6       94.52       79.90     14.04 o
 -20   3   6       13.86       -6.50      6.50 o
 -19   3   6      136.10      133.79     10.16 o
 -18   3   6        1.13        3.69      6.50 o
 -17   3   6      173.77      185.05      9.47 o
 -16   3   6     6206.44     5650.54     63.31 o
 -15   3   6       91.17       86.80      5.99 o
 -14   3   6        4.49       15.66      4.17 o
 -13   3   6        1.41       -0.99      3.40 o
 -12   3   6     1160.56     1180.50     13.97 o
 -11   3   6      520.83      575.17     10.58 o
 -10   3   6      166.93      135.01      6.61 o
  -9   3   6      792.11      864.03     13.15 o
  -8   3   6       69.33       65.94      5.38 o
  -7   3   6        2.34        4.90      2.74 o
  -6   3   6       13.48       16.55      2.93 o
  -5   3   6      407.77      317.39      7.45 o
  -4   3   6     1630.26     1514.28     20.30 o
  -3   3   6      595.19      596.72     17.59 o
  -2   3   6      109.16      163.22      6.73 o
  -1   3   6     1078.07     1044.54     18.06 o
   0   3   6     1837.59     1840.39     28.11 o
   1   3   6       41.96       69.02      4.08 o
   2   3   6     1067.52     1217.43     19.15 o
   3   3   6     2130.10     2048.38     32.94 o
   4   3   6        1.89        6.91      4.49 o
   5   3   6     1138.56     1264.23     26.71 o
   6   3   6       55.63       35.97      6.87 o
   7   3   6        2.25       13.61      5.18 o
   8   3   6      263.41      229.04     10.85 o
   9   3   6      232.18      204.09     11.80 o
  10   3   6       63.41      102.03     12.35 o
  11   3   6       94.90      127.77     13.10 o
  12   3   6      229.49      238.27     12.51 o
  13   3   6       19.12       13.79      7.04 o
  14   3   6      192.62      179.20     11.95 o
  15   3   6       68.42       61.40      9.88 o
  16   3   6        3.90        7.62      8.23 o
  17   3   6      293.64      279.42     15.33 o
  18   3   6       11.01       19.85      9.39 o
  19   3   6        3.94        7.78      9.20 o
  20   3   6       34.21       27.09     11.20 o
  21   3   6       19.37       17.60     10.25 o
  22   3   6        6.72       -2.22     10.73 o
  23   3   6       15.39       -2.26     13.18 o
  24   3   6        0.52        2.82     14.08 o
  25   3   6        0.12      -14.86     14.86 o
 -28   4   6        0.05       11.42     14.46 o
 -27   4   6       77.55       86.42     17.14 o
 -26   4   6        0.13       17.03     12.76 o
 -25   4   6       13.01       13.30     13.30 o
 -24   4   6       60.78      111.46     22.61 o
 -23   4   6       34.05       55.40     11.12 o
 -22   4   6       83.44      106.33     16.60 o
 -21   4   6       98.35      112.39     10.28 o
 -20   4   6      166.49      196.52     11.49 o
 -19   4   6      288.71      215.72     12.76 o
 -18   4   6      276.51      259.47     10.81 o
 -17   4   6      111.24      122.98      7.65 o
 -16   4   6       78.02      100.73      7.42 o
 -15   4   6        2.01       -4.89      4.89 o
 -14   4   6      540.48      487.23     11.72 o
 -13   4   6      644.94      570.13     10.83 o
 -12   4   6     1260.05     1266.11     16.86 o
 -11   4   6      294.83      223.95      7.28 o
 -10   4   6      306.11      236.20      7.39 o
  -9   4   6        6.00       -1.30      3.48 o
  -8   4   6     3726.20     3492.75     43.55 o
  -7   4   6     2467.90     2429.14     32.51 o
  -6   4   6       58.02       56.89      4.61 o
  -5   4   6      145.69      118.08      5.65 o
  -4   4   6      425.79      393.78      9.24 o
  -3   4   6        9.46       11.21      5.53 o
  -2   4   6      797.12     1042.02     16.12 o
  -1   4   6      171.85      171.54      7.09 o
   0   4   6       30.63       42.68      5.61 o
   1   4   6       45.26       48.91      6.63 o
   2   4   6        7.47        7.51      4.57 o
   3   4   6       39.04       20.67      4.20 o
   4   4   6       42.82       92.99      6.35 o
   5   4   6      344.94      391.72     14.08 o
   6   4   6      241.13      267.40     22.09 o
   7   4   6      542.71      464.33     16.77 o
   8   4   6       22.68       67.71     12.91 o
   9   4   6      168.36      216.47     30.25 o
  10   4   6      195.73      163.73     13.54 o
  11   4   6      190.71      150.53     20.82 o
  12   4   6        0.85       -5.18      7.48 o
  13   4   6        0.10       17.50      9.41 o
  14   4   6      168.38      133.03     13.64 o
  15   4   6        0.09        5.91      8.73 o
  16   4   6        9.05       19.96     10.26 o
  17   4   6       83.48       68.41     12.41 o
  18   4   6        0.04        0.82     10.26 o
  19   4   6       88.32      145.89     16.94 o
  20   4   6        2.19      -11.19     11.19 o
  21   4   6       99.07       90.15     15.15 o
  22   4   6        9.36       -1.30     13.13 o
  23   4   6       12.34       -2.18     16.77 o
  24   4   6        3.34       -2.46     15.67 o
  25   4   6       11.19       -9.63     18.66 o
 -27   5   6        2.76       -1.12     16.15 o
 -26   5   6        9.66       18.34     14.46 o
 -25   5   6       13.15       13.50     13.30 o
 -24   5   6        0.78       -6.99     12.21 o
 -23   5   6       58.94       77.97     14.08 o
 -22   5   6        3.94      -10.26     10.26 o
 -21   5   6       23.31       11.97      9.20 o
 -20   5   6        6.54        2.36      8.57 o
 -19   5   6        0.00       -5.55      6.04 o
 -18   5   6      380.15      399.57     12.56 o
 -17   5   6      257.50      222.43      9.64 o
 -16   5   6       84.13       84.53      9.77 o
 -15   5   6       20.44       13.17      5.88 o
 -14   5   6     1265.20     1217.32     25.31 o
 -13   5   6       31.04        5.34      4.30 o
 -12   5   6        2.69       15.34      4.44 o
 -11   5   6      382.89      401.35     10.29 o
 -10   5   6       93.46      108.18      6.49 o
  -9   5   6     1765.14     1756.34     26.87 o
  -8   5   6      206.64      170.35      7.02 o
  -7   5   6       26.18       10.67      3.97 o
  -6   5   6        0.07        3.16      3.72 o
  -5   5   6      119.54       95.19      5.94 o
  -4   5   6      181.16      126.98      6.56 o
  -3   5   6      873.84     1147.77     21.51 o
  -2   5   6      473.70      452.70     15.79 o
  -1   5   6       35.52       31.57      6.38 o
   0   5   6     1733.60     2065.18     40.19 o
   1   5   6       72.05      103.67     11.60 o
   2   5   6      104.48       91.05      9.41 o
   3   5   6       34.43       64.00     11.19 o
   4   5   6      984.33     1044.81     32.99 o
   5   5   6      414.76      349.35     24.58 o
   6   5   6        7.57       22.12      6.44 o
   7   5   6      370.16      392.36     14.76 o
   8   5   6      286.19      228.70     12.91 o
   9   5   6       42.79        6.48      6.38 o
  10   5   6      270.84      232.39     23.61 o
  11   5   6       32.50       42.51      9.41 o
  12   5   6      365.05      459.45     20.19 o
  13   5   6      159.91      158.59     13.62 o
  14   5   6        0.52       -6.28      7.59 o
  15   5   6      230.12      196.78     15.62 o
  16   5   6       43.66       47.23     20.74 o
  17   5   6       36.22       42.92     16.19 o
  18   5   6      164.62      166.04     21.77 o
  19   5   6       50.33       65.75     46.66 o
  20   5   6       17.83       11.66     14.32 o
  21   5   6       15.70       28.25     18.06 o
  22   5   6        2.57        7.78     16.77 o
  23   5   6       41.27       41.95     19.91 o
  24   5   6        5.73       -6.30     18.66 o
 -27   6   6        0.70       28.01     15.62 o
 -26   6   6        4.25       21.51     14.46 o
 -25   6   6       10.83       32.93     16.07 o
 -24   6   6       12.03        3.57     12.54 o
 -23   6   6        9.18        9.31     14.41 o
 -22   6   6       11.72        5.88     13.28 o
 -21   6   6        0.67       -3.26      8.98 o
 -20   6   6        1.64        7.46      8.24 o
 -19   6   6        9.04        7.79      6.49 o
 -18   6   6      223.48      192.59     10.59 o
 -17   6   6       22.56        7.92      6.49 o
 -16   6   6     1041.84     1053.90     21.53 o
 -15   6   6      304.71      302.21     11.87 o
 -14   6   6     1726.19     1755.23     28.00 o
 -13   6   6     1417.98     1400.33     26.16 o
 -12   6   6       13.22        2.18      5.28 o
 -11   6   6        1.03       -4.77      4.77 o
 -10   6   6      124.11      123.29     11.75 o
  -9   6   6      172.46      194.35      9.58 o
  -8   6   6        4.66       14.38      5.37 o
  -7   6   6       96.46       90.62      7.15 o
  -6   6   6       23.58       41.59      6.28 o
  -5   6   6     3832.91     3797.12     54.85 o
  -4   6   6      203.50      286.62     11.04 o
  -3   6   6        3.99        2.63      4.93 o
  -2   6   6     1416.25     1451.73     32.86 o
  -1   6   6      176.66      162.60     11.24 o
   0   6   6      198.09      244.33     13.30 o
   1   6   6      356.58      269.53     18.71 o
   2   6   6      518.39      490.99     19.14 o
   3   6   6     1477.61     1464.27     35.34 o
   4   6   6       10.37       28.57     19.44 o
   5   6   6       59.61       98.03     25.92 o
   6   6   6      442.85      431.30     23.83 o
   7   6   6        0.47       13.20      9.96 o
   8   6   6      306.43      266.95     25.92 o
   9   6   6       76.62       94.86     15.50 o
  10   6   6     1415.61     1427.17     46.71 o
  11   6   6      278.83      288.35     21.77 o
  12   6   6      382.04      469.24     27.49 o
  13   6   6       28.41       12.96     11.00 o
  14   6   6       54.57       81.89     15.50 o
  15   6   6      139.60      138.86     19.91 o
  16   6   6        4.56       -2.16     12.96 o
  17   6   6        8.03       -8.77     11.81 o
  18   6   6       89.69       96.59     18.06 o
  19   6   6       17.38       17.23     15.50 o
  20   6   6        3.33       15.86     14.87 o
  21   6   6       11.04       12.82     16.77 o
  22   6   6        0.66      -16.77     16.77 o
  23   6   6        5.68      -16.19     16.19 o
 -26   7   6       30.39       25.03     15.25 o
 -25   7   6       29.52       60.62     17.95 o
 -24   7   6       11.65       22.06     14.08 o
 -23   7   6       23.50       29.14     19.09 o
 -22   7   6       31.61       58.50     15.62 o
 -21   7   6        6.30        6.15      9.60 o
 -20   7   6        5.27        5.40     10.04 o
 -19   7   6       51.99       54.24      9.53 o
 -18   7   6       39.06       27.77      8.60 o
 -17   7   6        4.62       11.46      6.76 o
 -16   7   6      234.64      262.70     12.95 o
 -15   7   6      797.38      809.05     25.65 o
 -14   7   6       41.37       28.76      7.84 o
 -13   7   6      102.66      108.33      9.85 o
 -12   7   6      162.98      130.18      8.66 o
 -11   7   6        7.22        6.47      5.99 o
 -10   7   6       14.97        9.76      6.56 o
  -9   7   6       96.40       91.57      7.92 o
  -8   7   6      348.68      321.94     12.91 o
  -7   7   6        0.23        1.79      5.26 o
  -6   7   6       27.93       48.60      8.23 o
  -5   7   6        1.30        1.30      6.63 o
  -4   7   6        3.42       10.44      7.18 o
  -3   7   6      294.25      315.75     15.42 o
  -2   7   6      170.45      189.27     12.41 o
  -1   7   6        1.86        7.93      7.39 o
   0   7   6       66.75       58.25      8.24 o
   1   7   6       13.57        0.26      6.28 o
   2   7   6      501.23      459.42     23.97 o
   3   7   6        8.44       19.44      9.16 o
   4   7   6      453.02      386.06     49.25 o
   5   7   6        6.15       -7.78      9.16 o
   6   7   6      716.38      715.19     31.16 o
   7   7   6      769.52      648.92     30.20 o
   8   7   6      114.10      124.91     16.50 o
   9   7   6      752.29      855.17     36.52 o
  10   7   6       24.03       70.34     15.50 o
  11   7   6        0.19       -4.01      9.96 o
  12   7   6      171.95      185.42     20.16 o
  13   7   6      121.87      112.63     19.18 o
  14   7   6        3.81       17.11     12.94 o
  15   7   6       26.35       12.44     22.03 o
  16   7   6        0.13        6.78     11.81 o
  17   7   6        6.76       -6.64     14.32 o
  18   7   6       24.16       31.11     36.29 o
  19   7   6       19.93       23.33     18.15 o
  20   7   6       88.42      155.01     29.81 o
  21   7   6       99.94      116.64     23.33 o
  22   7   6        9.65        3.63     18.06 o
 -24   8   6        9.97       24.07     18.77 o
 -23   8   6       21.55       18.26     14.08 o
 -22   8   6        0.14        3.41     12.54 o
 -21   8   6       20.59       25.60     12.90 o
 -20   8   6       23.96        9.11     12.35 o
 -19   8   6        4.96        4.94      8.04 o
 -18   8   6      154.41      193.29     12.85 o
 -17   8   6        0.25       -7.02      7.02 o
 -16   8   6        4.22       -4.53      6.40 o
 -15   8   6       43.46       26.13      7.75 o
 -14   8   6       25.48        3.13      7.75 o
 -13   8   6      194.81      140.77     14.70 o
 -12   8   6      266.98      227.47     14.49 o
 -11   8   6        1.61        5.24      6.05 o
 -10   8   6        0.62       -6.14      6.14 o
  -9   8   6      387.80      383.56     15.76 o
  -8   8   6       27.30       27.02      8.35 o
  -7   8   6       66.39       28.28      8.23 o
  -6   8   6       81.39       63.04      8.97 o
  -5   8   6       51.50       78.49     10.85 o
  -4   8   6       53.25       41.56      8.98 o
  -3   8   6       10.34        9.30      7.90 o
  -2   8   6       37.96       42.05      8.98 o
  -1   8   6       86.18       87.03      9.88 o
   0   8   6      234.41      258.16     13.81 o
   1   8   6       64.03       74.54      9.11 o
   2   8   6      188.41      234.11     15.92 o
   3   8   6       40.22       69.79     14.26 o
   4   8   6       27.93       23.33     23.33 o
   5   8   6     2598.78     2493.32     65.99 o
   6   8   6      817.62      869.48     40.18 o
   7   8   6      729.50      829.63     36.66 o
   8   8   6      608.74      704.61     33.87 o
   9   8   6       73.49       92.58     16.50 o
  10   8   6       26.20       12.16     11.81 o
  11   8   6        8.85      -10.55     10.55 o
  12   8   6       53.31       61.22     15.50 o
  13   8   6       32.18       18.15     13.66 o
  14   8   6        0.09       10.37     15.55 o
  15   8   6       19.08       30.80     15.50 o
  16   8   6        0.06      -11.66     12.83 o
  17   8   6        7.20        7.61     14.32 o
  18   8   6        4.59        7.17     18.15 o
  19   8   6       11.05       -3.89     16.50 o
  20   8   6       12.77       19.70     18.15 o
  21   8   6       31.86       37.59     20.16 o
 -23   9   6       13.17       -6.91     16.19 o
 -22   9   6        3.34        8.60     16.77 o
 -21   9   6       21.13       22.18     28.51 o
 -20   9   6        1.22       -1.33     10.73 o
 -19   9   6        0.32        7.31     10.25 o
 -18   9   6       26.01        1.07      9.56 o
 -17   9   6       25.59       62.67     11.56 o
 -16   9   6       57.14       65.05     13.30 o
 -15   9   6       51.36       50.50     12.91 o
 -14   9   6        2.96        5.36      8.57 o
 -13   9   6        0.05       -0.66      7.87 o
 -12   9   6       15.80       20.98      8.05 o
 -11   9   6       39.64       33.43      8.20 o
 -10   9   6      208.24      169.58     11.30 o
  -9   9   6       69.23       96.40     10.96 o
  -8   9   6       49.37       35.72     13.31 o
  -7   9   6        2.41       11.54      7.87 o
  -6   9   6        0.67       -7.48      7.48 o
  -5   9   6       61.52       36.86      9.39 o
  -4   9   6      150.20      155.35     12.26 o
  -3   9   6       17.86       -4.90     10.85 o
  -2   9   6      101.88       83.80     10.87 o
  -1   9   6      201.21      173.96     12.60 o
   0   9   6       81.45      128.56     26.64 o
   1   9   6     1403.04     1484.52     33.25 o
   2   9   6        7.42        1.73      8.98 o
   3   9   6       14.18       14.36     11.81 o
   4   9   6       28.69       45.36     14.66 o
   5   9   6      255.11      269.59     22.00 o
   6   9   6      150.80      131.92     19.18 o
   7   9   6       31.60       42.77     14.66 o
   8   9   6       92.20      106.02     18.33 o
   9   9   6       22.43       34.99     14.66 o
  10   9   6        0.08        2.59     12.44 o
  11   9   6       11.53       23.68     14.26 o
  12   9   6        4.63       -1.48     19.44 o
  13   9   6        8.25       -3.11     13.66 o
  14   9   6        8.45       -8.99     13.66 o
  15   9   6        7.62      -13.13     13.66 o
  16   9   6        9.65       34.56     16.19 o
  17   9   6       26.98       24.63     18.33 o
  18   9   6        4.77      -10.22     24.63 o
  19   9   6        5.10       -3.37     18.06 o
 -21  10   6       42.11       41.48     23.33 o
 -20  10   6       58.03       44.61     17.34 o
 -19  10   6        1.21      -11.41     11.41 o
 -18  10   6        0.01       -3.38     14.85 o
 -17  10   6        2.59       14.26     22.03 o
 -16  10   6       87.69      101.53     17.34 o
 -15  10   6        1.40       25.92     14.66 o
 -14  10   6       22.69        3.38     10.91 o
 -13  10   6       63.05       66.13     13.30 o
 -12  10   6       15.71        4.35      8.35 o
 -11  10   6        1.27       -0.68      8.05 o
 -10  10   6       73.15       80.34      9.53 o
  -9  10   6       23.39       14.28      7.92 o
  -8  10   6        7.18       -3.93      8.57 o
  -7  10   6       58.41       49.56     10.73 o
  -6  10   6        0.02       -6.58      8.35 o
  -5  10   6       18.65       27.35      9.39 o
  -4  10   6        0.43       -7.77      7.77 o
  -3  10   6        5.36        9.61      7.50 o
  -2  10   6      150.29      154.62     11.81 o
  -1  10   6        6.97       16.59      8.18 o
   0  10   6      347.53      386.79     18.08 o
   1  10   6        9.13       13.23      9.90 o
   2  10   6        6.49       16.59      9.41 o
   3  10   6      105.92      131.53     18.33 o
   4  10   6       13.62       -2.59     18.15 o
   5  10   6       18.51       -2.59     18.15 o
   6  10   6        1.61      -15.55     16.85 o
   7  10   6       20.46       23.33     14.66 o
   8  10   6        6.60        0.35     13.66 o
   9  10   6      165.59      200.77     22.86 o
  10  10   6       50.59       12.96     14.66 o
  11  10   6       49.45       43.66     17.34 o
  12  10   6       42.78       45.02     17.34 o
  13  10   6       84.75      112.89     22.00 o
  14  10   6       14.57       39.02     17.34 o
  15  10   6       45.88       66.45     37.59 o
  16  10   6        4.18       47.05     18.06 o
  17  10   6       12.96        0.55     17.34 o
  18  10   6        8.77      -12.96     25.92 o
 -19  11   6        1.77      -14.26     14.66 o
 -18  11   6        1.65       14.87     17.34 o
 -17  11   6        0.72       -7.78     16.50 o
 -16  11   6        1.54      -16.85     16.85 o
 -15  11   6        4.80       16.16     15.50 o
 -14  11   6        0.55        3.89     14.66 o
 -13  11   6       36.20       27.45     15.50 o
 -12  11   6       35.00       31.72     15.50 o
 -11  11   6       21.98       26.94     11.79 o
 -10  11   6        8.59       11.04      9.35 o
  -9  11   6       40.81       51.31     22.67 o
  -8  11   6        6.43        4.74      9.99 o
  -7  11   6       46.09       55.06     13.62 o
  -6  11   6       70.34       56.56     11.48 o
  -5  11   6        0.03        2.77      9.39 o
  -4  11   6       50.92       58.08     10.47 o
  -3  11   6        4.57       -7.15      7.15 o
  -2  11   6       20.55       15.23      8.88 o
  -1  11   6      234.91      240.87     14.17 o
   0  11   6       72.61       76.03     11.65 o
   1  11   6        0.82        1.28     10.26 o
   2  11   6       69.25       81.79     27.22 o
   3  11   6      136.42      135.31     16.33 o
   4  11   6       27.94       37.82     18.15 o
   5  11   6        4.24       18.45     16.85 o
   6  11   6      142.55      142.42     21.02 o
   7  11   6       46.08       45.62     18.06 o
   8  11   6        7.39       23.33     16.50 o
   9  11   6       10.79       10.06     15.50 o
  10  11   6       15.48       19.44     16.50 o
  11  11   6        6.00       -3.89     14.66 o
  12  11   6       10.86      -14.18     15.50 o
  13  11   6        0.36        3.46     27.22 o
  14  11   6       22.00       53.14     20.16 o
  15  11   6        3.09        7.78     25.92 o
 -16  12   6       37.03       26.05     18.06 o
 -15  12   6        0.70      -17.23     28.51 o
 -14  12   6        1.60       -3.66     18.15 o
 -13  12   6        8.52       -4.37     14.32 o
 -12  12   6        0.40      -15.50     15.50 o
 -11  12   6       10.66        5.47     20.74 o
 -10  12   6       31.71       37.15     16.19 o
  -9  12   6       33.26       26.74     12.72 o
  -8  12   6       50.08       29.47     12.62 o
  -7  12   6       60.04       60.85     12.47 o
  -6  12   6        0.00       -1.52     10.98 o
  -5  12   6        2.20        5.18     11.32 o
  -4  12   6        0.05       10.46     10.98 o
  -3  12   6        1.13       -2.96     11.79 o
  -2  12   6        6.00        1.28     11.79 o
  -1  12   6       61.81       59.98     17.80 o
   0  12   6       93.81       86.35     15.62 o
   1  12   6        0.04      -10.67     10.67 o
   2  12   6        2.31        4.13     12.32 o
   3  12   6       26.70       10.86     12.54 o
   4  12   6       16.15        8.55     11.79 o
   5  12   6        3.05       -0.90     12.41 o
   6  12   6        0.13       -1.52     15.50 o
   7  12   6       11.85       -2.59     16.50 o
   8  12   6        0.44       -7.78     16.50 o
   9  12   6        7.73       21.56     17.34 o
  10  12   6       16.89       51.84     20.16 o
  11  12   6       48.77       77.77     28.51 o
  12  12   6       13.00       18.15     25.92 o
 -12  13   6        4.07        7.78     23.33 o
 -11  13   6        0.76       12.96     23.33 o
 -10  13   6        1.01       16.92     17.34 o
  -9  13   6       12.54        9.96     27.22 o
  -8  13   6        6.01      -13.76     14.24 o
  -7  13   6        2.58       -2.22     10.73 o
  -6  13   6       16.74        2.40     11.20 o
  -5  13   6        1.56      -11.79     11.79 o
  -4  13   6        7.93       -8.02     16.44 o
  -3  13   6        9.68       12.14     12.54 o
  -2  13   6        1.16        3.68     14.41 o
  -1  13   6        9.45       -8.83     13.18 o
   0  13   6       31.53       38.34     14.60 o
   1  13   6       76.28       97.67     17.46 o
   2  13   6        2.80       -9.94     12.90 o
   3  13   6        0.91      -12.54     12.54 o
   4  13   6        2.13       -2.06     13.93 o
   5  13   6        5.25        3.43     14.82 o
   6  13   6       16.40       26.15     14.76 o
 -29   1   7       59.44       73.09     14.69 o
 -28   1   7       79.19      130.99     15.15 o
 -27   1   7        6.44       22.11     11.65 o
 -26   1   7        2.43        8.42     10.13 o
 -25   1   7        6.44       21.57      9.88 o
 -24   1   7       94.29      106.22     12.67 o
 -23   1   7      190.81      171.07     11.89 o
 -22   1   7       21.72       29.14      8.04 o
 -21   1   7       31.25       23.38      7.28 o
 -20   1   7      108.58       78.46      8.71 o
 -19   1   7      211.62      204.39     11.34 o
 -18   1   7      126.43      114.90      9.38 o
 -17   1   7       63.32       68.67     10.50 o
 -16   1   7      936.52      875.38     22.22 o
 -15   1   7       45.83       36.13      3.68 o
 -14   1   7        5.34        8.27      3.18 o
 -13   1   7       72.66       70.73      5.25 o
 -12   1   7       14.48       30.58      3.12 o
 -11   1   7      360.96      523.32     12.22 o
 -10   1   7     4203.97     4128.84     38.86 o
  -9   1   7     6635.68     7696.87     72.32 o
  -8   1   7     9623.80     9510.16    105.11 o
  -7   1   7        9.04       16.66      2.48 o
  -6   1   7      215.08      242.40      5.18 o
  -5   1   7      190.12      144.59      4.81 o
  -4   1   7       34.06       54.75      5.01 o
  -3   1   7      193.57      186.55      5.20 o
  -2   1   7      833.40      787.81     10.56 o
  -1   1   7       14.40       21.16      2.31 o
   0   1   7      495.49      390.24      7.33 o
   1   1   7     4552.83     4486.65     43.18 o
   2   1   7       38.77       60.39      4.61 o
   3   1   7      470.37      497.37     10.41 o
   4   1   7      994.85     1142.79     14.83 o
   5   1   7      283.12      293.20     12.38 o
   6   1   7     2598.92     2245.88     24.74 o
   7   1   7       42.17       55.72      4.19 o
   8   1   7      434.73      532.69     10.16 o
   9   1   7     1354.89     1400.08     22.93 o
  10   1   7      482.01      448.83     13.52 o
  11   1   7      172.85      187.64     14.59 o
  12   1   7       36.21       23.42      7.51 o
  13   1   7      470.73      425.24     22.45 o
  14   1   7        9.55        1.81      6.10 o
  15   1   7        9.26        1.89      7.04 o
  16   1   7        6.18       17.93      8.05 o
  17   1   7        1.31        9.62      8.05 o
  18   1   7       50.34       46.77      9.88 o
  19   1   7       35.49       36.64     10.25 o
  20   1   7       85.51       83.49     17.96 o
  21   1   7      120.38      136.65     14.69 o
  22   1   7       56.68       46.81     13.47 o
  23   1   7      171.95      246.69     35.67 o
  24   1   7       38.35       31.46     17.59 o
  25   1   7        0.72       -9.98     12.63 o
 -29   2   7       10.68        5.77     12.77 o
 -28   2   7       14.66       29.73     12.16 o
 -27   2   7        3.42        1.79     12.12 o
 -26   2   7        0.05        3.36     10.25 o
 -25   2   7       10.89        7.08     10.68 o
 -24   2   7       15.83        4.55      8.97 o
 -23   2   7       23.34       19.74     10.21 o
 -22   2   7      254.56      209.16     12.67 o
 -21   2   7       49.08       57.26     10.65 o
 -20   2   7      142.13      126.88      9.80 o
 -19   2   7      151.81      124.93     15.08 o
 -18   2   7      290.23      252.08     11.49 o
 -17   2   7      553.73      452.29     14.53 o
 -16   2   7       55.38       48.46      5.88 o
 -15   2   7      123.15       96.07      6.16 o
 -14   2   7        3.40       -1.59      3.70 o
 -13   2   7       10.94       20.90      4.13 o
 -12   2   7        4.37        2.09      2.95 o
 -11   2   7     1120.65      990.22     14.97 o
 -10   2   7     2000.04     2268.85     28.44 o
  -9   2   7      309.91      388.03      9.22 o
  -8   2   7      272.00      271.87      6.45 o
  -7   2   7       33.40       36.59      4.49 o
  -6   2   7      261.17      262.41      7.58 o
  -5   2   7       30.63       41.57      7.25 o
  -4   2   7        0.79       15.32      3.11 o
  -3   2   7      335.34      276.39      8.14 o
  -2   2   7      156.21      149.96      6.10 o
  -1   2   7     3021.57     2970.02     50.62 o
   0   2   7      263.40      353.65      7.82 o
   1   2   7     6085.82     6200.70     55.34 o
   2   2   7      508.09      428.94     10.81 o
   3   2   7     5873.83     6204.21     60.53 o
   4   2   7      234.31      240.33     13.14 o
   5   2   7        8.59       70.75      4.50 o
   6   2   7     4751.39     4957.64     59.02 o
   7   2   7     3221.04     3265.33     41.97 o
   8   2   7        1.83        1.30      4.02 o
   9   2   7       52.93       52.23      5.08 o
  10   2   7      140.97      202.40     10.96 o
  11   2   7       53.94       80.86      8.69 o
  12   2   7      273.04      285.52     13.25 o
  13   2   7      236.38      236.69     12.60 o
  14   2   7      241.61      278.99     21.70 o
  15   2   7       23.19       19.46      7.77 o
  16   2   7        0.35        0.84      7.61 o
  17   2   7        0.00        1.66      7.61 o
  18   2   7        1.13        3.21     10.65 o
  19   2   7       26.13       34.99     10.13 o
  20   2   7        7.92        3.36     10.25 o
  21   2   7        0.10       -0.95      9.76 o
  22   2   7       12.90       -8.28     10.52 o
  23   2   7       15.13       -0.14     11.45 o
  24   2   7        0.00       15.53     16.09 o
  25   2   7        1.23       13.57     15.92 o
 -29   3   7        0.09       -7.69     14.28 o
 -28   3   7        4.55       -3.68     11.84 o
 -27   3   7       38.69       23.38     12.29 o
 -26   3   7       75.62      101.29     13.38 o
 -25   3   7       15.54       23.06     11.22 o
 -24   3   7       15.88        1.92      9.35 o
 -23   3   7       40.58       58.27      9.38 o
 -22   3   7       70.74       62.77      9.38 o
 -21   3   7       82.03       67.53      8.95 o
 -20   3   7        2.98       -0.90      7.02 o
 -19   3   7       23.14       23.83      7.28 o
 -18   3   7      563.51      627.19     17.81 o
 -17   3   7      183.11      186.12      9.22 o
 -16   3   7     1124.32     1051.65     17.97 o
 -15   3   7      715.90      697.12     13.88 o
 -14   3   7       92.23       68.06      6.16 o
 -13   3   7     3489.77     3519.22     38.91 o
 -12   3   7      912.96      929.39     17.91 o
 -11   3   7        8.21        1.30      1.99 o
 -10   3   7     2523.43     2366.55     26.85 o
  -9   3   7      167.14      186.43      6.34 o
  -8   3   7      241.54      226.05      6.75 o
  -7   3   7     3487.17     3590.81     51.26 o
  -6   3   7        5.11        5.38      2.74 o
  -5   3   7      518.33      503.92     13.84 o
  -4   3   7      236.07      224.85      8.57 o
  -3   3   7     1871.66     1778.73     64.35 o
  -2   3   7     3672.92     3478.90     48.40 o
  -1   3   7      240.32      163.46      7.24 o
   0   3   7     1035.98      964.80     18.35 o
   1   3   7     4616.19     4663.80     62.55 o
   2   3   7       93.02      101.19      7.53 o
   3   3   7     9382.01     9577.75    109.14 o
   4   3   7     6944.65     7370.97     86.40 o
   5   3   7     2545.49     2753.93     49.05 o
   6   3   7      608.65      449.99     16.74 o
   7   3   7      135.41       74.58      7.04 o
   8   3   7        1.57       -0.46      4.93 o
   9   3   7     1508.22     1593.46     30.68 o
  10   3   7      775.97      919.05     25.07 o
  11   3   7       77.88       82.26      8.57 o
  12   3   7        5.03       -3.81      6.07 o
  13   3   7       59.03       61.34      9.11 o
  14   3   7      234.78      227.27     13.81 o
  15   3   7      593.42      623.46     21.63 o
  16   3   7        0.55        6.18      9.64 o
  17   3   7        0.01        8.83      8.57 o
  18   3   7        4.53       -0.69      8.57 o
  19   3   7       12.38       13.08     10.10 o
  20   3   7        1.24       -8.72      8.72 o
  21   3   7        2.63       -9.60      9.60 o
  22   3   7        0.17        2.01     10.44 o
  23   3   7        0.30       -2.83     13.30 o
  24   3   7       17.55       17.64     15.92 o
  25   3   7        2.22      -13.50     14.08 o
 -28   4   7       30.45       48.48     19.12 o
 -27   4   7        0.19       22.31     14.76 o
 -26   4   7        3.22       -5.61     12.08 o
 -25   4   7       34.94       52.63     12.06 o
 -24   4   7        3.44       -8.80      8.80 o
 -23   4   7       62.58       65.64     11.86 o
 -22   4   7      134.56      132.45     11.34 o
 -21   4   7      102.56       91.73     10.16 o
 -20   4   7        0.95       -6.27      6.27 o
 -19   4   7       44.80       48.68      8.04 o
 -18   4   7       26.52       20.27      6.87 o
 -17   4   7       14.55       29.75      6.07 o
 -16   4   7     1427.82     1374.84     21.80 o
 -15   4   7      931.81     1064.67     18.32 o
 -14   4   7     1489.11     1305.63     20.22 o
 -13   4   7        9.42       14.53      4.56 o
 -12   4   7      324.37      277.06      7.75 o
 -11   4   7       13.34       18.81      3.96 o
 -10   4   7     1008.23      966.70     15.35 o
  -9   4   7     5892.62     6259.55     61.79 o
  -8   4   7       28.93       41.54      4.28 o
  -7   4   7       39.93       33.43      4.17 o
  -6   4   7      171.28      167.12      8.43 o
  -5   4   7       16.33       22.29      4.25 o
  -4   4   7      487.72      585.13     11.35 o
  -3   4   7     5246.80     5125.25     64.50 o
  -2   4   7       18.79       30.80      5.54 o
  -1   4   7     1643.52     1556.31     21.48 o
   0   4   7     6812.53     6823.77    129.03 o
   1   4   7       62.33       70.81     10.10 o
   2   4   7      211.66      321.48     16.10 o
   3   4   7     1853.93     1797.62     26.78 o
   4   4   7      658.38      695.93     17.09 o
   5   4   7       28.09       65.14      7.54 o
   6   4   7       57.13       61.64      7.54 o
   7   4   7       60.88       42.39      7.90 o
   8   4   7       35.49       48.96      8.39 o
   9   4   7      738.06      724.52     22.49 o
  10   4   7       17.59       22.65      8.18 o
  11   4   7      296.84      277.34     15.42 o
  12   4   7      129.44       98.08     11.79 o
  13   4   7        0.41       12.57      9.41 o
  14   4   7      175.96      194.12     14.82 o
  15   4   7       98.19      104.95     12.76 o
  16   4   7       11.11        5.83      9.93 o
  17   4   7      211.61      230.91     23.88 o
  18   4   7        3.26        3.40     10.98 o
  19   4   7        0.79       -2.37     15.33 o
  20   4   7       15.43       15.78     12.21 o
  21   4   7       52.69       47.96     18.06 o
  22   4   7       31.55       61.99     20.55 o
  23   4   7        0.56        9.69     20.74 o
  24   4   7        0.45      -15.92     18.66 o
 -27   5   7        4.80      -13.18     13.18 o
 -26   5   7        0.28        9.17     13.73 o
 -25   5   7       44.70       53.84     14.82 o
 -24   5   7        4.36        0.25     15.94 o
 -23   5   7       13.66       19.60     11.79 o
 -22   5   7        6.93       27.90      8.49 o
 -21   5   7        2.50        3.63      7.35 o
 -20   5   7        5.38       14.30      7.38 o
 -19   5   7        0.59        0.68      5.78 o
 -18   5   7       98.11       89.52      7.65 o
 -17   5   7      135.78      133.97      8.28 o
 -16   5   7      408.48      396.30     11.97 o
 -15   5   7       52.52       34.45      7.36 o
 -14   5   7     1059.74     1088.55     19.81 o
 -13   5   7     1022.32     1103.21     18.28 o
 -12   5   7      446.69      454.52     10.51 o
 -11   5   7       26.17       51.35      5.22 o
 -10   5   7      224.28      219.03      9.05 o
  -9   5   7        0.57        5.21      4.34 o
  -8   5   7     1894.47     1849.94     25.57 o
  -7   5   7       13.90       31.55      5.66 o
  -6   5   7       39.11       71.57      5.65 o
  -5   5   7      863.56      925.52     16.80 o
  -4   5   7      624.90      601.94     12.55 o
  -3   5   7     4498.19     4732.05     56.65 o
  -2   5   7     1608.31     1519.58     26.28 o
  -1   5   7        0.22        6.34      8.28 o
   0   5   7      104.12       86.98      8.98 o
   1   5   7      268.26      262.25     11.56 o
   2   5   7       85.88       97.70      8.57 o
   3   5   7        2.58        1.62      6.63 o
   4   5   7        9.94       11.66      9.07 o
   5   5   7       49.09       64.91     11.00 o
   6   5   7      116.96      148.85     20.42 o
   7   5   7        0.17        4.79      6.87 o
   8   5   7      172.66      214.90     12.54 o
   9   5   7       75.08       76.60     12.83 o
  10   5   7       38.74       30.31     11.81 o
  11   5   7      346.59      294.16     27.22 o
  12   5   7        1.42       -5.18     12.96 o
  13   5   7       13.70        8.57     11.81 o
  14   5   7       27.25       26.29     12.44 o
  15   5   7       77.31      112.74     17.34 o
  16   5   7       51.33       63.17     16.77 o
  17   5   7       93.71       88.49     40.18 o
  18   5   7      130.23      132.63     25.92 o
  19   5   7      119.91      110.88     32.40 o
  20   5   7       48.37        6.25     18.15 o
  21   5   7        8.60        7.01     15.50 o
  22   5   7        7.32       -6.71     18.15 o
  23   5   7        5.47       17.67     31.11 o
  24   5   7       11.09        0.00     19.91 o
 -26   6   7        5.87       18.53     14.46 o
 -25   6   7        4.17      -10.41     13.30 o
 -24   6   7       15.20       24.96     13.30 o
 -23   6   7        4.11       19.35     12.08 o
 -22   6   7       61.39       74.23     12.06 o
 -21   6   7       25.57       22.44     10.85 o
 -20   6   7        6.26       14.59      7.72 o
 -19   6   7        0.09        1.52      7.15 o
 -18   6   7       28.37       30.12      7.14 o
 -17   6   7        3.22        2.57      6.05 o
 -16   6   7      419.03      369.05     12.90 o
 -15   6   7      202.57      195.56     13.50 o
 -14   6   7      146.28      166.60      9.72 o
 -13   6   7     1030.11     1134.21     33.04 o
 -12   6   7      799.39      736.38     14.85 o
 -11   6   7      194.36      197.05      9.87 o
 -10   6   7       22.68        7.20      4.64 o
  -9   6   7       64.39       88.86      7.73 o
  -8   6   7        3.85       -4.54      4.54 o
  -7   6   7        1.12        7.39      5.13 o
  -6   6   7      260.21      294.90     13.10 o
  -5   6   7       34.73       28.16      6.02 o
  -4   6   7      741.12      803.86     18.05 o
  -3   6   7      391.34      398.04     32.11 o
  -2   6   7     1101.97     1327.09     31.77 o
  -1   6   7      537.11      530.46     19.14 o
   0   6   7       63.57       86.20     10.84 o
   1   6   7        0.06        5.50      5.69 o
   2   6   7        2.23       12.54      6.28 o
   3   6   7       25.46       22.47      8.38 o
   4   6   7     1168.61     1279.47     40.33 o
   5   6   7      285.62      335.05     21.02 o
   6   6   7      673.64      639.78     31.11 o
   7   6   7      191.18      173.21     17.34 o
   8   6   7       78.04       96.99     15.50 o
   9   6   7      105.16       79.59     14.66 o
  10   6   7      104.43       65.40     14.32 o
  11   6   7        6.18       -1.73     10.55 o
  12   6   7       43.16       44.93     13.66 o
  13   6   7       67.23       45.59     25.92 o
  14   6   7       15.56       18.15     20.74 o
  15   6   7        1.82        3.33     12.44 o
  16   6   7        0.08       -2.19     11.81 o
  17   6   7        0.57       -5.93     12.44 o
  18   6   7        0.54      -10.20     13.66 o
  19   6   7       11.63       16.77     15.50 o
  20   6   7       29.79       43.03     18.15 o
  21   6   7       22.90       27.09     18.06 o
  22   6   7       60.10       58.72     21.02 o
  23   6   7        2.95       10.89     17.25 o
 -25   7   7        4.96       -5.38     13.73 o
 -24   7   7        3.30        6.11     16.72 o
 -23   7   7        3.70       20.20     13.30 o
 -22   7   7       38.18       37.85     11.38 o
 -21   7   7       25.65       27.35     10.46 o
 -20   7   7        1.76        1.16      9.20 o
 -19   7   7        1.75        0.96      8.35 o
 -18   7   7      217.64      252.37     12.04 o
 -17   7   7        0.56       15.20      6.87 o
 -16   7   7      456.45      527.89     15.94 o
 -15   7   7        1.78        3.42      6.87 o
 -14   7   7      364.44      329.19     12.90 o
 -13   7   7      347.56      296.47     13.13 o
 -12   7   7       11.30        6.26      6.95 o
 -11   7   7      139.84      113.35      9.32 o
 -10   7   7       51.33       59.93      7.28 o
  -9   7   7       91.74      104.89      8.49 o
  -8   7   7      256.95      254.23     11.02 o
  -7   7   7      238.73      264.51     12.77 o
  -6   7   7        5.30       12.20      7.90 o
  -5   7   7        7.80       14.33      7.90 o
  -4   7   7       15.92       12.68      9.84 o
  -3   7   7        0.01        5.18      6.80 o
  -2   7   7       30.04       39.87     11.99 o
  -1   7   7      375.40      384.22     17.83 o
   0   7   7      732.62      805.54     22.23 o
   1   7   7      212.10      174.88     11.95 o
   2   7   7     1021.81      964.34     24.84 o
   3   7   7      470.16      513.75     21.82 o
   4   7   7      189.86      180.54     22.03 o
   5   7   7       17.04       18.15     11.00 o
   6   7   7        2.55       32.32     20.74 o
   7   7   7      894.53      884.01     36.66 o
   8   7   7       43.05       73.12     16.50 o
   9   7   7      433.04      549.05     31.00 o
  10   7   7       12.80        9.17     11.81 o
  11   7   7      104.07      116.70     23.33 o
  12   7   7       96.27       54.74     15.50 o
  13   7   7       48.14       57.64     15.50 o
  14   7   7       27.53       12.96     13.66 o
  15   7   7      114.17      157.17     53.14 o
  16   7   7      136.17      128.87     22.03 o
  17   7   7        2.12       11.34     14.32 o
  18   7   7        4.83        0.00     14.66 o
  19   7   7        0.05        2.02     25.92 o
  20   7   7        4.56       25.92     18.33 o
  21   7   7        2.86      -15.50     15.50 o
  22   7   7        2.58       20.74     31.11 o
 -24   8   7       14.15       17.28     15.48 o
 -23   8   7        0.78        8.67     14.08 o
 -22   8   7        3.22        3.20     12.54 o
 -21   8   7        2.48       -0.46     10.31 o
 -20   8   7       11.14        3.40      9.88 o
 -19   8   7       23.13       33.50      9.53 o
 -18   8   7        2.73        6.41      8.04 o
 -17   8   7        2.23       15.45      7.26 o
 -16   8   7       15.58       34.52      8.01 o
 -15   8   7       57.36       61.10      9.53 o
 -14   8   7      163.76      148.65     21.43 o
 -13   8   7       59.72       36.81      9.66 o
 -12   8   7       47.09       50.63      9.88 o
 -11   8   7      981.95      934.30     21.84 o
 -10   8   7      109.57      124.61     11.20 o
  -9   8   7        0.06       -0.77      7.61 o
  -8   8   7      233.33      251.34     13.81 o
  -7   8   7      466.35      453.86     17.96 o
  -6   8   7      247.60      234.47     14.22 o
  -5   8   7      212.22      199.86     20.22 o
  -4   8   7       37.19       24.08      8.73 o
  -3   8   7       24.88       25.83      8.73 o
  -2   8   7      295.11      261.34     15.79 o
  -1   8   7       86.36      108.37     16.09 o
   0   8   7        0.21        5.31      7.38 o
   1   8   7      113.60      128.12     11.38 o
   2   8   7      395.44      382.02     18.33 o
   3   8   7       34.34       47.34      9.90 o
   4   8   7        2.27       -9.16      9.16 o
   5   8   7       74.73      100.13     16.85 o
   6   8   7     1442.93     1364.74     46.71 o
   7   8   7      415.46      362.95     51.84 o
   8   8   7       30.70       51.84     14.66 o
   9   8   7        3.05      -11.00     11.00 o
  10   8   7        8.14       14.34     13.66 o
  11   8   7       14.02       23.68     13.66 o
  12   8   7       18.79        9.07     12.83 o
  13   8   7        8.79        6.67     16.85 o
  14   8   7       23.16       16.04     14.32 o
  15   8   7        0.00        1.04     13.66 o
  16   8   7        2.62        9.72     14.32 o
  17   8   7        1.07        2.74     15.50 o
  18   8   7        8.31       10.94     16.19 o
  19   8   7        0.41      -14.69     16.19 o
  20   8   7        2.01       12.44     17.25 o
 -23   9   7        1.46       20.87     27.22 o
 -22   9   7       48.24       52.21     18.66 o
 -21   9   7       22.24       40.35     13.87 o
 -20   9   7       10.25       14.07     12.76 o
 -19   9   7        3.86        6.44     10.10 o
 -18   9   7       38.34       18.15      9.71 o
 -17   9   7        0.43        0.26      9.66 o
 -16   9   7        1.05      -12.13     13.03 o
 -15   9   7        0.64       10.79     17.21 o
 -14   9   7        5.16       14.56      8.93 o
 -13   9   7      119.06      137.01     12.77 o
 -12   9   7       15.26       20.66      8.93 o
 -11   9   7        3.44        6.66      7.77 o
 -10   9   7       45.55       15.99      9.11 o
  -9   9   7       84.12       52.73     10.13 o
  -8   9   7       79.62       58.79     10.44 o
  -7   9   7       83.86       80.68     10.94 o
  -6   9   7       10.50        4.09      7.87 o
  -5   9   7      701.79      696.29     22.28 o
  -4   9   7       32.65       19.05      8.35 o
  -3   9   7      172.92      182.42     19.17 o
  -2   9   7      322.21      273.73     15.12 o
  -1   9   7       28.78       22.81      8.24 o
   0   9   7       45.12       34.00     13.56 o
   1   9   7        3.85       26.66      8.72 o
   2   9   7        0.01       11.02      9.93 o
   3   9   7       68.27       51.97     10.67 o
   4   9   7      194.17      194.55     20.16 o
   5   9   7       27.02        9.07     19.44 o
   6   9   7        2.05       -0.40     11.81 o
   7   9   7      358.39      321.19     41.48 o
   8   9   7        0.37       -6.48     12.83 o
   9   9   7       47.38       37.66     15.50 o
  10   9   7       34.75       28.03     14.32 o
  11   9   7       17.45       27.38     14.32 o
  12   9   7        7.57       11.92     13.66 o
  13   9   7        9.21       16.85     14.66 o
  14   9   7        1.09       15.55     14.66 o
  15   9   7        5.68       19.06     28.51 o
  16   9   7       22.33       27.22     19.44 o
  17   9   7        6.58       18.01     17.34 o
  18   9   7       32.65        0.68     16.77 o
  19   9   7        5.08       -5.18     23.33 o
 -21  10   7        3.27       36.29     23.33 o
 -20  10   7       36.65       68.15     32.40 o
 -19  10   7        0.00      -10.18     11.79 o
 -18  10   7       77.44       89.87     22.41 o
 -17  10   7        4.89       -0.82     11.41 o
 -16  10   7        0.23        2.11     13.94 o
 -15  10   7       14.61       16.75     12.41 o
 -14  10   7       17.63        9.76     11.79 o
 -13  10   7        7.92       17.75      9.49 o
 -12  10   7       40.66       23.57      9.39 o
 -11  10   7       14.95       14.38      9.35 o
 -10  10   7        1.90        7.74      7.75 o
  -9  10   7      100.57       90.32     11.84 o
  -8  10   7       46.25       45.04     10.52 o
  -7  10   7       29.99       18.84     10.48 o
  -6  10   7       59.50       31.50     11.71 o
  -5  10   7        0.11       -7.87      7.87 o
  -4  10   7        3.24        7.46      9.82 o
  -3  10   7        0.01        4.00      7.15 o
  -2  10   7        0.52       -6.96      6.96 o
  -1  10   7       27.57       32.27      9.88 o
   0  10   7       13.37        0.54      8.57 o
   1  10   7       94.25       71.45     16.84 o
   2  10   7       78.91       76.61     12.91 o
   3  10   7      289.51      325.43     19.92 o
   4  10   7       21.54        5.89      9.72 o
   5  10   7       67.57       60.94     25.92 o
   6  10   7       20.32       10.37     12.83 o
   7  10   7        0.30        0.86     13.66 o
   8  10   7       14.01       39.49     15.50 o
   9  10   7       14.14       15.55     14.66 o
  10  10   7        4.50        7.01     15.50 o
  11  10   7        1.80       14.26     16.50 o
  12  10   7       13.81       36.70     17.34 o
  13  10   7       22.53       51.84     25.92 o
  14  10   7        0.20       -6.48     14.66 o
  15  10   7       22.47       51.84     23.33 o
  16  10   7       22.77       10.91     16.77 o
  17  10   7       22.75       10.37     28.51 o
 -18  11   7        3.94       25.55     14.41 o
 -17  11   7       31.33       57.52     19.18 o
 -16  11   7        0.03      -14.26     14.26 o
 -15  11   7        9.78       -6.48     14.66 o
 -14  11   7       12.89       15.10     15.50 o
 -13  11   7        0.01        1.30     14.66 o
 -12  11   7       55.82       44.53     13.33 o
 -11  11   7        1.25        2.33     10.67 o
 -10  11   7       50.39       50.39     12.91 o
  -9  11   7       26.54       13.48      8.92 o
  -8  11   7       30.28       28.69     10.29 o
  -7  11   7        2.33        0.66      9.60 o
  -6  11   7       24.47       14.21     10.52 o
  -5  11   7        4.09        3.07     10.48 o
  -4  11   7        0.13        5.54      8.20 o
  -3  11   7        0.50       -4.66      7.50 o
  -2  11   7        6.83       -0.06      8.17 o
  -1  11   7        8.77       -4.04      8.20 o
   0  11   7       12.97       11.23     15.48 o
   1  11   7        2.06        8.38     10.26 o
   2  11   7       27.08       50.03     18.76 o
   3  11   7       63.16      129.36     16.33 o
   4  11   7       55.01       65.89     14.41 o
   5  11   7      173.62      174.92     24.76 o
   6  11   7        3.94        9.76     15.50 o
   7  11   7       10.09       29.81     16.50 o
   8  11   7       93.13       61.13     36.29 o
   9  11   7        8.99        1.68     15.55 o
  10  11   7        0.99      -15.55     19.44 o
  11  11   7       26.78       57.89     19.18 o
  12  11   7        1.94      -10.37     15.50 o
  13  11   7        0.02       -4.42     15.50 o
  14  11   7       35.15       57.03     31.11 o
  15  11   7       10.77        2.59     25.92 o
 -15  12   7       23.88       18.15     16.50 o
 -14  12   7        0.21        2.02     16.19 o
 -13  12   7        0.01      -11.44     15.50 o
 -12  12   7        4.60        4.03     16.19 o
 -11  12   7       30.85       23.04     16.19 o
 -10  12   7       11.15       31.96     12.32 o
  -9  12   7        3.60        0.62     11.24 o
  -8  12   7        8.83       -3.75      9.99 o
  -7  12   7       13.52       -2.31     11.79 o
  -6  12   7        0.14       -3.08     10.54 o
  -5  12   7        7.06       -0.67     11.79 o
  -4  12   7       19.28       -9.78     12.36 o
  -3  12   7        4.28        0.71     11.41 o
  -2  12   7        0.06        7.70     15.26 o
  -1  12   7       22.25        2.82     12.21 o
   0  12   7       46.29       54.30     14.70 o
   1  12   7      169.28      207.94     19.46 o
   2  12   7       90.21      114.93     16.33 o
   3  12   7       50.19       69.35     15.12 o
   4  12   7       96.20       92.30     16.33 o
   5  12   7       60.89       70.31     14.82 o
   6  12   7        1.41       -1.70     12.62 o
   7  12   7       10.39       23.33     18.33 o
   8  12   7       13.44       -2.46     22.03 o
   9  12   7        5.81       22.10     19.18 o
  10  12   7        0.92        2.59     25.92 o
  11  12   7       10.18      -12.96     23.33 o
  12  12   7        1.88      -12.96     25.92 o
 -11  13   7        1.71      -12.96     20.74 o
 -10  13   7        7.97       18.15     23.33 o
  -9  13   7        1.50      -15.50     15.50 o
  -8  13   7        0.42        8.10     12.08 o
  -7  13   7       34.27       39.10     12.70 o
  -6  13   7        2.12      -12.76     12.76 o
  -5  13   7       14.18      -11.79     11.79 o
  -4  13   7        1.52       -8.38     19.08 o
  -3  13   7        0.15       -9.46     12.54 o
  -2  13   7        3.04       24.79     18.60 o
  -1  13   7       22.97       40.36     21.12 o
   0  13   7        1.86        2.03     15.14 o
   1  13   7        0.03        4.74     12.54 o
   2  13   7       10.37       23.92     14.28 o
   3  13   7       49.24       16.92     18.65 o
   4  13   7       47.39       57.84     16.77 o
   5  13   7       24.00       18.27     37.59 o
   6  13   7       25.65       36.29     25.92 o
   7  13   7        0.33       28.51     25.92 o
 -29   0   8      236.86      272.94     26.77 o
 -28   0   8        2.51        8.35     16.19 o
 -27   0   8       10.66        4.61     16.19 o
 -26   0   8       89.04       83.18     23.33 o
 -25   0   8       53.47       68.35     16.77 o
 -24   0   8        1.48      -10.17     10.99 o
 -23   0   8       14.56       -7.78     23.33 o
 -22   0   8       14.07      -11.81     11.81 o
 -21   0   8        1.21        8.31      8.73 o
 -20   0   8        2.25        0.14      8.18 o
 -19   0   8      103.19      127.61     12.08 o
 -18   0   8       16.04       35.65     10.54 o
 -17   0   8      838.73      818.17     23.88 o
 -16   0   8       34.08       10.59      7.39 o
 -15   0   8      361.72      441.11     27.60 o
 -14   0   8       35.56        5.83      6.63 o
 -13   0   8      120.16      100.26      9.97 o
 -12   0   8      534.26      553.51     15.92 o
 -11   0   8      401.09      429.18     13.41 o
 -10   0   8      230.05      286.68     24.19 o
  -9   0   8     1217.02     1267.52     21.46 o
  -8   0   8      100.28      145.45      6.97 o
  -7   0   8     4187.16     4629.07     89.59 o
  -6   0   8     1812.27     1857.79     34.36 o
  -5   0   8       97.49       94.90      5.90 o
  -4   0   8      121.99       81.23      5.61 o
  -3   0   8      114.90       90.23      5.43 o
  -2   0   8     1884.65     1945.26     29.35 o
  -1   0   8     3917.97     3953.08     52.62 o
   0   0   8     1705.58     2002.73     30.00 o
   1   0   8     2727.03     2720.57     38.60 o
   2   0   8     2400.36     2823.03     35.66 o
   3   0   8      401.00      345.86      9.24 o
   4   0   8     4717.91     4117.67     54.41 o
   5   0   8       11.61        7.49      4.57 o
   6   0   8      210.49      195.21      7.16 o
   7   0   8     5355.01     5365.00     82.20 o
   8   0   8     2325.08     2500.33     44.25 o
   9   0   8      334.69      343.23     14.08 o
  10   0   8     1713.83     1498.57     31.28 o
  11   0   8      325.01      198.31     16.50 o
  12   0   8       42.17       72.67     12.83 o
  13   0   8      591.49      644.37     31.11 o
  14   0   8       45.36       37.03     12.96 o
  15   0   8       58.65       41.48     12.44 o
  16   0   8        5.32        0.71      9.96 o
  17   0   8       21.07       33.18     13.66 o
  18   0   8       23.65       31.92     14.32 o
  19   0   8      178.10      181.27     21.02 o
  20   0   8      176.99      222.75     22.86 o
  21   0   8      146.67      191.03     42.77 o
  22   0   8      119.07      164.46     40.18 o
  23   0   8       50.62       50.31     19.18 o
  24   0   8      140.65      227.54     28.01 o
  25   0   8       51.21       58.52     22.99 o
 -29   1   8       10.78       11.88     12.51 o
 -28   1   8        0.14        7.63     11.65 o
 -27   1   8       12.35       30.62     15.34 o
 -26   1   8       44.12       40.18     11.45 o
 -25   1   8       16.51       19.75      9.99 o
 -24   1   8        0.09       -6.72      6.72 o
 -23   1   8        0.54        1.33      7.64 o
 -22   1   8       59.25       51.80     12.18 o
 -21   1   8        0.44       -0.68      6.67 o
 -20   1   8       34.04       20.99      7.15 o
 -19   1   8      587.25      568.02     17.05 o
 -18   1   8       33.94       38.35      7.66 o
 -17   1   8        4.39        5.59      4.94 o
 -16   1   8      606.23      545.41     22.61 o
 -15   1   8       57.51       40.86      5.49 o
 -14   1   8      706.70      638.60     11.33 o
 -13   1   8      840.15      747.70     11.88 o
 -12   1   8        0.05        9.97      4.04 o
 -11   1   8        0.16        4.72      3.51 o
 -10   1   8     2112.21     2244.43     25.64 o
  -9   1   8     1612.18     1775.74     27.52 o
  -8   1   8       90.35       96.73      5.34 o
  -7   1   8     4706.49     4736.35     48.40 o
  -6   1   8      151.31      197.08      9.23 o
  -5   1   8     7302.16     7218.66     73.85 o
  -4   1   8      873.16      962.16     13.56 o
  -3   1   8      174.58      189.88      6.77 o
  -2   1   8      705.76      811.06     11.29 o
  -1   1   8      762.95      701.48     10.34 o
   0   1   8     1745.74     1640.22     28.78 o
   1   1   8     2865.52     2732.47     29.05 o
   2   1   8      245.76      330.10      6.94 o
   3   1   8      144.42      160.64      5.11 o
   4   1   8     2342.87     2299.61     25.41 o
   5   1   8      801.04      851.55     12.82 o
   6   1   8     3347.30     3691.14     38.09 o
   7   1   8        7.26       12.14      3.10 o
   8   1   8      758.23      863.63     13.05 o
   9   1   8      410.51      456.92     10.05 o
  10   1   8      420.32      366.83     11.50 o
  11   1   8       75.96       85.25      6.60 o
  12   1   8      332.71      327.75     14.55 o
  13   1   8      313.68      326.02     17.21 o
  14   1   8       39.56       38.21      8.35 o
  15   1   8      136.27      142.27     11.95 o
  16   1   8       13.03       12.85      7.87 o
  17   1   8       60.43       77.61     10.52 o
  18   1   8        2.43        5.57      8.57 o
  19   1   8      104.88      120.59     13.08 o
  20   1   8        1.88        5.30      9.60 o
  21   1   8       29.94       43.64     12.72 o
  22   1   8        6.34        3.76     10.95 o
  23   1   8        4.23       -6.19     11.22 o
  24   1   8      181.28      203.62     29.18 o
  25   1   8        2.78      -11.72     15.35 o
 -29   2   8        3.30        1.61     12.23 o
 -28   2   8       48.74       62.07     15.38 o
 -27   2   8      103.62      135.04     15.08 o
 -26   2   8       17.29       36.80     18.71 o
 -25   2   8      160.13      232.06     16.05 o
 -24   2   8      124.17      110.71     11.00 o
 -23   2   8       69.80       76.38      9.85 o
 -22   2   8      569.29      567.68     18.24 o
 -21   2   8        0.14       -4.06      6.95 o
 -20   2   8        0.18       10.62      6.50 o
 -19   2   8     1343.04     1156.19     24.16 o
 -18   2   8       46.73       60.50      7.89 o
 -17   2   8      362.53      316.64     12.33 o
 -16   2   8      311.39      328.75     22.08 o
 -15   2   8        2.07       10.96      5.11 o
 -14   2   8      360.37      294.90      9.19 o
 -13   2   8        7.14        2.45      3.75 o
 -12   2   8        6.01        2.01      3.25 o
 -11   2   8     1608.43     1357.70     20.17 o
 -10   2   8      469.81      405.22     13.91 o
  -9   2   8     1284.38     1138.40     18.46 o
  -8   2   8     5642.13     5475.87     58.02 o
  -7   2   8        0.02       -2.83      3.02 o
  -6   2   8      961.16      793.36     14.45 o
  -5   2   8     5649.33     5184.42     78.43 o
  -4   2   8      965.74      855.04     31.66 o
  -3   2   8      191.26      250.39      8.01 o
  -2   2   8      133.97      208.64      7.34 o
  -1   2   8      501.66      618.74     11.32 o
   0   2   8     1352.83     1455.32     19.74 o
   1   2   8      366.18      389.90      7.93 o
   2   2   8      822.52      906.12     12.47 o
   3   2   8    11717.13    12088.45    104.46 o
   4   2   8     6473.97     6987.51     63.05 o
   5   2   8        3.64       17.57      3.12 o
   6   2   8     6687.13     6598.91     63.47 o
   7   2   8      172.93      203.68     10.08 o
   8   2   8      826.37      830.53     13.97 o
   9   2   8        3.84        6.76      3.84 o
  10   2   8      322.58      313.46     19.83 o
  11   2   8      140.66      152.21     10.25 o
  12   2   8      103.57       97.27     10.12 o
  13   2   8      237.28      198.68     15.71 o
  14   2   8       18.45        6.50      7.61 o
  15   2   8        0.29       -3.78      6.68 o
  16   2   8        7.85        1.46      7.61 o
  17   2   8        0.30       -5.75      7.61 o
  18   2   8      145.15      159.82     13.96 o
  19   2   8       18.22       10.18      9.39 o
  20   2   8       23.66       15.55     10.51 o
  21   2   8        1.66      -13.50     14.97 o
  22   2   8        0.84       -3.91     10.52 o
  23   2   8        1.19       -0.65     11.38 o
  24   2   8       21.96       29.81     14.08 o
  25   2   8        9.25       10.20     13.07 o
 -28   3   8        0.65       -7.06     11.45 o
 -27   3   8       27.85       40.28     12.47 o
 -26   3   8       88.50       96.46     13.52 o
 -25   3   8        3.37        1.47     16.79 o
 -24   3   8       22.87       30.32     10.52 o
 -23   3   8        8.21        3.60      7.35 o
 -22   3   8        0.19       -1.30      7.50 o
 -21   3   8       87.36      102.47     13.62 o
 -20   3   8      117.61      140.70     10.29 o
 -19   3   8       15.65        4.50      6.67 o
 -18   3   8      156.84      133.56     17.50 o
 -17   3   8      208.97      190.03     10.55 o
 -16   3   8       21.33        7.28      6.77 o
 -15   3   8      248.39      255.20     10.35 o
 -14   3   8      456.65      454.66     11.17 o
 -13   3   8      158.38      144.18      7.50 o
 -12   3   8      540.52      417.08     10.16 o
 -11   3   8      320.40      399.41     10.60 o
 -10   3   8       49.68       37.39      5.20 o
  -9   3   8      229.02      218.20      7.01 o
  -8   3   8      501.17      551.26     10.53 o
  -7   3   8      143.60      149.97      6.22 o
  -6   3   8      792.37      689.26     13.80 o
  -5   3   8      974.57      971.03     16.96 o
  -4   3   8      842.19      826.94     17.59 o
  -3   3   8       70.34      120.48      5.94 o
  -2   3   8     2243.22     2196.43     34.43 o
  -1   3   8     1530.08     1712.55     28.57 o
   0   3   8      597.15      623.45     14.89 o
   1   3   8     2013.01     2108.27     36.99 o
   2   3   8       35.94       49.23      7.26 o
   3   3   8        8.76        4.78      4.45 o
   4   3   8     1970.91     2006.65     30.01 o
   5   3   8     1486.13     1518.83     28.81 o
   6   3   8      535.45      623.16     21.25 o
   7   3   8     2466.10     2717.64     44.29 o
   8   3   8        0.14        1.50      5.43 o
   9   3   8       13.80       40.62      7.38 o
  10   3   8      167.25      188.01     17.23 o
  11   3   8       87.05       75.75      8.93 o
  12   3   8       13.43        3.92      6.52 o
  13   3   8      153.32      168.11     21.59 o
  14   3   8        3.36        1.77      7.24 o
  15   3   8       15.79       30.65      8.93 o
  16   3   8        4.64       12.16      8.93 o
  17   3   8       81.15       68.06     11.60 o
  18   3   8        5.07       -6.83      7.87 o
  19   3   8        0.97        8.71      9.39 o
  20   3   8        0.10       -9.60      9.60 o
  21   3   8       15.10       14.90     11.20 o
  22   3   8       41.46       68.54     17.96 o
  23   3   8        5.99       11.33     14.46 o
  24   3   8       26.28       43.84     19.62 o
 -28   4   8        7.70       -5.18     14.46 o
 -27   4   8        5.71        4.48     11.12 o
 -26   4   8       20.99       39.00     12.72 o
 -25   4   8        0.76        6.29     10.44 o
 -24   4   8        0.22       -0.52      9.20 o
 -23   4   8        0.68        1.60      7.86 o
 -22   4   8        0.01       -1.99      8.61 o
 -21   4   8        1.84        6.52      8.16 o
 -20   4   8        3.00        0.89      6.36 o
 -19   4   8       55.53       45.36      8.68 o
 -18   4   8      128.04      143.25      9.57 o
 -17   4   8       13.61        9.21      5.88 o
 -16   4   8      117.55      113.92      7.62 o
 -15   4   8     3672.43     3490.79     40.43 o
 -14   4   8      313.20      323.53     10.31 o
 -13   4   8       18.10       29.75      5.05 o
 -12   4   8     1410.83     1496.31     23.34 o
 -11   4   8       18.00       29.74      5.23 o
 -10   4   8     1089.69     1147.40     16.79 o
  -9   4   8        0.47        4.17      5.80 o
  -8   4   8        4.89       15.09      3.48 o
  -7   4   8      412.65      423.29      9.66 o
  -6   4   8        1.46        2.95      3.02 o
  -5   4   8      521.11      547.37     11.09 o
  -4   4   8      503.67      498.76     10.73 o
  -3   4   8     1637.23     1656.03     35.54 o
  -2   4   8     1552.26     1476.24     25.48 o
  -1   4   8        0.17        2.91      3.62 o
   0   4   8      603.68      622.02     20.58 o
   1   4   8     2489.47     2592.37     39.25 o
   2   4   8       13.52       14.35      3.90 o
   3   4   8      625.76      614.51     18.42 o
   4   4   8     1607.70     1536.91     25.35 o
   5   4   8     1265.88     1186.52     23.16 o
   6   4   8      326.15      372.08     20.49 o
   7   4   8       63.19       53.56      8.39 o
   8   4   8        0.24       17.08      7.90 o
   9   4   8       81.01       63.59     14.34 o
  10   4   8       16.12       24.73      9.44 o
  11   4   8        0.92       -7.18      7.18 o
  12   4   8        0.30       -4.80      7.79 o
  13   4   8        7.13       13.54      8.73 o
  14   4   8       13.49        5.03      9.12 o
  15   4   8        4.05        9.66     12.05 o
  16   4   8        0.14       -9.41      9.41 o
  17   4   8       37.42       50.93     15.50 o
  18   4   8      178.25      145.00     21.02 o
  19   4   8       32.28       15.25     14.87 o
  20   4   8        2.19        1.22     14.87 o
  21   4   8       62.73       59.15     19.91 o
  22   4   8        4.09        8.19     17.34 o
  23   4   8       13.33      -19.44     19.44 o
  24   4   8       15.23        9.58     20.55 o
 -27   5   8        0.03       -8.05     14.41 o
 -26   5   8        2.49       -4.25     12.91 o
 -25   5   8       40.48       60.69     15.25 o
 -24   5   8        7.60       -1.30     10.96 o
 -23   5   8        0.38       -3.55      8.04 o
 -22   5   8       12.63        6.60      8.04 o
 -21   5   8        2.03        1.73      7.86 o
 -20   5   8       71.87       65.73      9.69 o
 -19   5   8        7.85        7.66      6.31 o
 -18   5   8        0.01       -5.71      5.71 o
 -17   5   8       24.16       31.74      6.20 o
 -16   5   8      297.45      263.47     14.76 o
 -15   5   8      105.42      110.57      7.81 o
 -14   5   8     1936.29     1932.56     26.87 o
 -13   5   8     5012.45     4662.78     55.45 o
 -12   5   8       17.33       21.54      6.13 o
 -11   5   8      125.63      184.86      7.57 o
 -10   5   8      744.87      754.64     15.15 o
  -9   5   8        0.58        3.78      4.28 o
  -8   5   8        0.03        4.84      4.54 o
  -7   5   8       56.76       58.98      5.46 o
  -6   5   8      164.78      116.08      6.56 o
  -5   5   8      152.83      132.85      6.84 o
  -4   5   8      362.86      323.79      9.54 o
  -3   5   8      719.78      863.54     15.35 o
  -2   5   8     2055.60     1967.68     32.36 o
  -1   5   8     1465.19     1490.13     25.87 o
   0   5   8      249.42      304.79     17.97 o
   1   5   8      110.16      127.82     11.60 o
   2   5   8      193.77      226.77     11.20 o
   3   5   8      308.69      268.45     12.51 o
   4   5   8        3.69        5.93      6.02 o
   5   5   8      775.54      761.49     31.11 o
   6   5   8      849.28      938.53     33.87 o
   7   5   8      167.77      200.81     17.34 o
   8   5   8        0.01       -8.10      8.10 o
   9   5   8      186.59      167.34     17.34 o
  10   5   8      119.03      125.72     17.34 o
  11   5   8        0.01       -9.96      9.96 o
  12   5   8       52.33       66.47     29.81 o
  13   5   8       87.27       97.30     22.03 o
  14   5   8       25.42       19.44     12.83 o
  15   5   8        7.45       22.29     12.94 o
  16   5   8        0.80       -1.00     11.81 o
  17   5   8        4.91       12.10     13.66 o
  18   5   8        6.28       14.69     13.66 o
  19   5   8        0.30       -3.28     13.66 o
  20   5   8      233.82      294.69     28.37 o
  21   5   8       29.76       38.88     38.88 o
  22   5   8        0.10       -8.73     17.34 o
  23   5   8        1.01        2.59     19.91 o
 -26   6   8        0.30      -10.58     13.30 o
 -25   6   8       11.33        8.28     14.08 o
 -24   6   8        2.61        5.14     13.30 o
 -23   6   8       42.69       43.66     10.89 o
 -22   6   8       96.52      121.18     13.81 o
 -21   6   8       57.83       66.49     11.65 o
 -20   6   8       24.97       25.65      8.49 o
 -19   6   8        5.81        4.78      6.76 o
 -18   6   8        4.31        6.03      6.65 o
 -17   6   8      344.24      296.60     12.74 o
 -16   6   8       63.48       76.92      9.63 o
 -15   6   8       82.98      119.23     10.43 o
 -14   6   8     1045.08     1018.86     18.76 o
 -13   6   8      460.41      400.82     12.19 o
 -12   6   8      230.01      217.57     16.84 o
 -11   6   8       84.42       71.70      9.85 o
 -10   6   8      629.04      595.07     14.31 o
  -9   6   8        2.72        3.80      5.18 o
  -8   6   8       75.75       91.85     10.58 o
  -7   6   8      237.90      234.43     10.00 o
  -6   6   8      420.83      412.65     12.81 o
  -5   6   8     1025.92     1006.55     27.25 o
  -4   6   8       67.96       66.60      8.98 o
  -3   6   8        3.89        0.56      9.30 o
  -2   6   8       11.43        9.40      6.63 o
  -1   6   8       22.16       38.09      8.18 o
   0   6   8      541.35      511.35     19.70 o
   1   6   8        3.53       -3.46      5.05 o
   2   6   8       63.85      104.41      9.56 o
   3   6   8       20.85       19.41      6.86 o
   4   6   8      468.92      431.39     18.28 o
   5   6   8      105.26       97.22     14.66 o
   6   6   8     1161.94     1087.54    120.54 o
   7   6   8      677.17      839.03     34.83 o
   8   6   8      538.01      384.48     24.69 o
   9   6   8      190.50      155.75     18.15 o
  10   6   8      879.72     1115.12     49.25 o
  11   6   8       11.10        4.75     10.55 o
  12   6   8       27.30       22.12     13.66 o
  13   6   8       29.20       24.44     19.44 o
  14   6   8        1.70       11.23     13.66 o
  15   6   8        0.29      -12.96     12.96 o
  16   6   8       29.93       -0.37     12.44 o
  17   6   8        4.00        7.60     16.85 o
  18   6   8        9.30       -3.63     13.66 o
  19   6   8        0.13        6.48     22.03 o
  20   6   8        0.59        8.35     16.19 o
  21   6   8        4.22        2.87     16.77 o
  22   6   8        4.89        3.76     24.63 o
 -25   7   8        2.63        5.66     20.05 o
 -24   7   8        7.41       19.53     14.08 o
 -23   7   8       12.82       -4.46     12.91 o
 -22   7   8       44.80       47.91     11.92 o
 -21   7   8      193.63      204.51     15.62 o
 -20   7   8        9.13       -4.38      9.11 o
 -19   7   8        0.13        9.99      8.14 o
 -18   7   8        0.04        0.79      6.49 o
 -17   7   8      287.02      298.37     12.90 o
 -16   7   8        1.07        3.07      6.49 o
 -15   7   8      428.24      384.50     15.97 o
 -14   7   8        4.79       -6.63      6.63 o
 -13   7   8      376.31      320.15     13.87 o
 -12   7   8       42.13       25.75      8.14 o
 -11   7   8      314.52      329.45     13.29 o
 -10   7   8      113.80       93.74      8.56 o
  -9   7   8       44.00       39.87      8.05 o
  -8   7   8      119.87      109.97      9.93 o
  -7   7   8       60.96       72.31      9.72 o
  -6   7   8      101.53      102.03     11.24 o
  -5   7   8       18.93        9.72      6.63 o
  -4   7   8      298.85      278.80     15.79 o
  -3   7   8       22.60       18.64      8.38 o
  -2   7   8       29.31       26.29      8.38 o
  -1   7   8       75.28       83.63     15.11 o
   0   7   8      120.15       81.10      9.71 o
   1   7   8       26.83        7.78      6.52 o
   2   7   8      129.00      130.43     12.35 o
   3   7   8       43.20       10.71      7.38 o
   4   7   8       83.84       70.78     14.48 o
   5   7   8       52.26       61.18     14.66 o
   6   7   8     2851.63     2996.51     76.05 o
   7   7   8      486.31      592.83     62.21 o
   8   7   8      260.50      279.68     22.86 o
   9   7   8        4.39       15.21     13.66 o
  10   7   8       26.83       19.44     12.83 o
  11   7   8        3.02        6.48     16.85 o
  12   7   8      204.04      162.04     44.07 o
  13   7   8       17.96       14.26     12.83 o
  14   7   8        0.68       -6.67     12.44 o
  15   7   8        5.55        7.95     13.66 o
  16   7   8        1.23       -0.86     13.66 o
  17   7   8       32.74       21.31     16.19 o
  18   7   8        0.32      -15.50     15.50 o
  19   7   8        0.57       -0.58     16.19 o
  20   7   8        0.08       -4.90     16.19 o
  21   7   8        1.87      -12.96     28.51 o
 -24   8   8        4.15       -8.33     13.30 o
 -23   8   8        9.40       32.14     14.82 o
 -22   8   8       28.41       32.82     12.06 o
 -21   8   8       41.83       71.89     12.98 o
 -20   8   8        9.41       -5.58      9.39 o
 -19   8   8        0.46       -0.06      8.97 o
 -18   8   8       13.12       24.60      7.58 o
 -17   8   8        5.21        7.67      7.12 o
 -16   8   8      174.99      182.52     12.43 o
 -15   8   8        0.52       -1.69      6.67 o
 -14   8   8       18.91       24.59      8.57 o
 -13   8   8       10.34        7.08      8.35 o
 -12   8   8       28.39       22.24      8.72 o
 -11   8   8      533.72      578.56     24.73 o
 -10   8   8      159.08      175.22     12.29 o
  -9   8   8        3.00       -6.96      7.24 o
  -8   8   8       59.85       70.30      9.66 o
  -7   8   8      245.97      203.43     16.84 o
  -6   8   8       56.48       42.88      9.72 o
  -5   8   8        6.60       11.32      8.18 o
  -4   8   8       84.65       98.55     12.08 o
  -3   8   8      213.78      177.19     14.28 o
  -2   8   8      249.31      274.87     16.67 o
  -1   8   8      262.56      302.51     18.18 o
   0   8   8      276.46      245.91     13.81 o
   1   8   8       78.84       69.81     12.29 o
   2   8   8       59.40       62.55     13.84 o
   3   8   8       88.24       48.91     14.74 o
   4   8   8       13.99        2.43      8.39 o
   5   8   8      149.27      158.17     18.33 o
   6   8   8      106.92       73.12     16.50 o
   7   8   8       22.61       10.02     13.66 o
   8   8   8      263.44      237.42     41.48 o
   9   8   8       38.36       18.32     16.85 o
  10   8   8       11.45        0.00     12.83 o
  11   8   8       13.43       16.42     13.66 o
  12   8   8        9.18       -1.11     12.44 o
  13   8   8       42.78       19.98     34.99 o
  14   8   8       51.22       27.29     20.74 o
  15   8   8        0.14      -11.23     13.66 o
  16   8   8        2.42       22.90     19.44 o
  17   8   8       27.95       34.99     19.44 o
  18   8   8        0.49        9.00     16.85 o
  19   8   8        0.01        2.46     18.06 o
  20   8   8        0.04      -25.92     25.92 o
 -22   9   8       33.50       32.22     18.66 o
 -21   9   8        0.38       -2.09     12.08 o
 -20   9   8        2.60        1.10     12.41 o
 -19   9   8       36.03       34.72     14.08 o
 -18   9   8        0.08        1.14      9.56 o
 -17   9   8       10.02        2.31      9.71 o
 -16   9   8        2.54        1.15      9.74 o
 -15   9   8       78.51       83.68     12.06 o
 -14   9   8       32.75       41.98     13.24 o
 -13   9   8       10.11       11.83      8.57 o
 -12   9   8        0.01        9.78      8.57 o
 -11   9   8       14.44        9.48      9.57 o
 -10   9   8       72.14       92.41     14.45 o
  -9   9   8        5.05       10.05      8.72 o
  -8   9   8       55.25       72.57     10.73 o
  -7   9   8       58.44       44.35      9.88 o
  -6   9   8      204.30      205.69     14.08 o
  -5   9   8       64.55       81.17     11.22 o
  -4   9   8        1.15       -8.18      8.18 o
  -3   9   8        8.21       -0.22      8.98 o
  -2   9   8        3.61      -10.02     10.02 o
  -1   9   8      400.86      480.54     19.38 o
   0   9   8        1.86        4.42      8.23 o
   1   9   8      130.23      155.61     13.49 o
   2   9   8       93.20       55.89     10.25 o
   3   9   8        0.07        3.76      9.41 o
   4   9   8       81.83       65.48     12.41 o
   5   9   8      165.39      166.29     22.70 o
   6   9   8      119.30      170.99     20.16 o
   7   9   8        0.10        5.18     12.83 o
   8   9   8       76.57       61.39     17.34 o
   9   9   8      159.37      158.12     22.00 o
  10   9   8       37.28       53.14     16.50 o
  11   9   8       26.32       32.33     23.33 o
  12   9   8       22.02       40.18     16.50 o
  13   9   8        4.53        6.48     14.66 o
  14   9   8        0.46       -1.90     13.66 o
  15   9   8       38.43       42.43     18.15 o
  16   9   8       14.13      -13.66     13.66 o
  17   9   8       35.60       51.23     19.18 o
  18   9   8        0.57       -7.78     25.92 o
 -20  10   8       14.48        8.84     15.50 o
 -19  10   8        0.13        2.91     13.30 o
 -18  10   8        4.91       19.39     11.20 o
 -17  10   8        8.24       16.39     13.47 o
 -16  10   8       11.88       16.48     12.76 o
 -15  10   8       10.63        9.44     11.24 o
 -14  10   8       14.19       16.65      9.88 o
 -13  10   8       99.13      102.72     12.77 o
 -12  10   8       14.32        9.80      8.97 o
 -11  10   8        1.48       -4.76      8.93 o
 -10  10   8      103.91       86.08     15.25 o
  -9  10   8        0.77       -7.58      8.35 o
  -8  10   8      118.54      155.42     13.81 o
  -7  10   8        0.85       -4.90      8.98 o
  -6  10   8      187.28      140.19     13.49 o
  -5  10   8       43.92       17.59      9.88 o
  -4  10   8      198.28      172.30     14.46 o
  -3  10   8        4.70        7.06      8.57 o
  -2  10   8      167.34      194.56     14.79 o
  -1  10   8       58.42       24.85     10.06 o
   0  10   8       50.04       53.46     10.73 o
   1  10   8       30.48       22.78      9.88 o
   2  10   8       27.31       13.37     10.48 o
   3  10   8        9.92        3.50      9.41 o
   4  10   8       32.33       48.17     11.79 o
   5  10   8      109.64       98.07     14.82 o
   6  10   8        0.41        5.66     11.41 o
   7  10   8        5.40        0.00     14.66 o
   8  10   8       76.59       80.17     19.18 o
   9  10   8       14.77        6.25     15.50 o
  10  10   8        3.23       -3.89     14.66 o
  11  10   8       71.55      123.25     22.00 o
  12  10   8       65.42       80.90     22.03 o
  13  10   8        2.73       -5.95     15.50 o
  14  10   8       88.55      100.01     22.03 o
  15  10   8       20.06       57.74     19.91 o
  16  10   8        7.78       -5.18     25.92 o
 -18  11   8        5.36        0.00     13.47 o
 -17  11   8        1.76        0.73     12.91 o
 -16  11   8        0.00       -4.37     24.63 o
 -15  11   8        3.38      -10.37     14.66 o
 -14  11   8       25.68        6.25     25.92 o
 -13  11   8        0.59       -6.04     10.26 o
 -12  11   8        6.81       -2.24      9.39 o
 -11  11   8       38.89       37.63     11.20 o
 -10  11   8        0.13       -8.72      8.72 o
  -9  11   8        0.68       -3.13     10.98 o
  -8  11   8       36.77       27.35     10.73 o
  -7  11   8        7.12       11.77      9.93 o
  -6  11   8        6.23       -9.89     10.25 o
  -5  11   8        1.56        9.92      9.88 o
  -4  11   8       33.29       30.00      9.24 o
  -3  11   8       51.15       56.04     10.23 o
  -2  11   8        2.10       -4.78      8.14 o
  -1  11   8       76.94       73.20     16.46 o
   0  11   8       64.93       67.22     13.92 o
   1  11   8       13.59       -9.12      9.12 o
   2  11   8       32.75       26.71     12.21 o
   3  11   8      502.55      611.25     28.44 o
   4  11   8       28.92       23.97     11.79 o
   5  11   8        7.16       17.28     11.97 o
   6  11   8       64.80       39.08     13.73 o
   7  11   8        0.09       -4.80     11.79 o
   8  11   8       57.77       68.59     24.63 o
   9  11   8        3.29       -0.15     15.50 o
  10  11   8        2.11       -5.18     22.03 o
  11  11   8       17.50        9.96     17.34 o
  12  11   8        3.09        1.30     16.50 o
  13  11   8        3.46      -12.96     23.33 o
  14  11   8       44.65       85.54     33.70 o
 -15  12   8        0.90        6.14     31.11 o
 -14  12   8        5.95       -3.20     32.40 o
 -13  12   8        1.16       -0.86     19.44 o
 -12  12   8        2.33      -14.49     15.50 o
 -11  12   8        0.93       -8.95     13.72 o
 -10  12   8       26.52       33.59     12.91 o
  -9  12   8        2.53      -10.54     10.54 o
  -8  12   8        1.97        6.64     14.32 o
  -7  12   8        1.70       -9.46     14.45 o
  -6  12   8       16.69       27.51     16.73 o
  -5  12   8        2.26       -7.49     11.54 o
  -4  12   8       36.58       41.81     14.28 o
  -3  12   8        0.01       -7.57      9.10 o
  -2  12   8       34.71       30.03     10.22 o
  -1  12   8       63.02       97.79     17.21 o
   0  12   8        6.24        0.76      9.88 o
   1  12   8       21.76       59.21     14.76 o
   2  12   8       16.68       12.26     18.49 o
   3  12   8        1.93       20.37     12.76 o
   4  12   8       17.40        0.10     12.41 o
   5  12   8       24.70       14.07     12.76 o
   6  12   8        3.30       -5.70     12.91 o
   7  12   8        1.49       11.38     12.21 o
   8  12   8        6.16      -11.22     11.22 o
   9  12   8        5.95      -14.32     14.32 o
  10  12   8        8.45       31.11     25.92 o
 -10  13   8        0.64       20.74     23.33 o
  -9  13   8       79.89       90.46     19.18 o
  -8  13   8        4.19       23.02     27.22 o
  -7  13   8       32.69       18.69     16.77 o
  -6  13   8       22.88       26.52     14.82 o
  -5  13   8       11.90       12.98     14.08 o
  -4  13   8       12.64       21.29     14.41 o
  -3  13   8        0.19      -12.91     12.91 o
  -2  13   8        6.18       15.00     15.75 o
  -1  13   8       34.34       26.40     14.46 o
   0  13   8        1.28      -12.90     12.90 o
   1  13   8       29.34       20.25     14.08 o
   2  13   8       21.38       12.10     16.19 o
   3  13   8       25.50       16.64     25.92 o
   4  13   8        0.02      -12.96     20.74 o
   5  13   8        1.01      -18.15     18.15 o
   6  13   8        4.87       33.70     25.92 o
 -29   1   9       12.83       -0.10     11.38 o
 -28   1   9        5.84       -9.60     10.66 o
 -27   1   9      101.62      147.88     15.15 o
 -26   1   9       20.40       35.08     10.95 o
 -25   1   9       67.90       96.98     19.39 o
 -24   1   9       35.94       22.41      8.83 o
 -23   1   9        0.58       10.67      7.15 o
 -22   1   9       20.06       30.04      9.13 o
 -21   1   9      477.14      453.91     16.36 o
 -20   1   9       31.38       20.92      6.95 o
 -19   1   9      272.72      254.88     12.52 o
 -18   1   9      205.10      186.45     15.02 o
 -17   1   9       33.86        8.94      5.40 o
 -16   1   9      801.64      800.56     16.78 o
 -15   1   9       45.46       56.19      6.05 o
 -14   1   9      305.40      284.67      9.03 o
 -13   1   9        5.61        9.91      2.97 o
 -12   1   9      213.24      245.99      6.67 o
 -11   1   9     2067.32     1902.46     23.32 o
 -10   1   9      269.62      340.88      8.47 o
  -9   1   9       71.89       79.93      6.76 o
  -8   1   9     1219.50     1270.58     24.28 o
  -7   1   9     8977.59     9613.05     97.40 o
  -6   1   9      210.51      216.06      7.00 o
  -5   1   9     2067.47     1912.19     22.82 o
  -4   1   9      133.37      171.23      5.88 o
  -3   1   9       10.24        8.64      3.10 o
  -2   1   9     1404.24     1371.42     16.76 o
  -1   1   9       82.07      108.09      5.83 o
   0   1   9     2615.99     2468.07     25.76 o
   1   1   9     3984.08     3705.75     35.87 o
   2   1   9      164.79      191.05      5.24 o
   3   1   9     1186.65     1222.07     21.91 o
   4   1   9      146.03      217.45      6.74 o
   5   1   9        3.70       16.28      3.26 o
   6   1   9      225.56      241.93      8.42 o
   7   1   9      271.07      215.73      6.75 o
   8   1   9      151.94      116.25      5.47 o
   9   1   9        9.84        4.19      4.07 o
  10   1   9        2.48        5.54      5.24 o
  11   1   9       12.07        6.87      7.17 o
  12   1   9      269.26      270.68     14.17 o
  13   1   9       21.11       15.43      7.38 o
  14   1   9       13.32       27.82      8.35 o
  15   1   9       28.56       29.01      8.35 o
  16   1   9        0.38       20.20      8.57 o
  17   1   9      172.50      172.62     13.81 o
  18   1   9       67.01       79.18     12.06 o
  19   1   9      111.22      122.37     22.45 o
  20   1   9       28.39       26.84     11.20 o
  21   1   9        1.95       -7.42     10.75 o
  22   1   9        0.33       -0.27     11.12 o
  23   1   9        5.10        1.47     16.84 o
  24   1   9        5.37       14.03     13.62 o
 -29   2   9        3.82        6.48     12.03 o
 -28   2   9        0.43       -9.20     10.95 o
 -27   2   9       14.26        6.65     10.95 o
 -26   2   9       15.92       27.62     11.12 o
 -25   2   9       14.58        8.25     10.25 o
 -24   2   9        1.09       -7.28      7.28 o
 -23   2   9        0.73        9.15      7.77 o
 -22   2   9        4.97       12.38      7.28 o
 -21   2   9        9.01        2.19      7.23 o
 -20   2   9       96.10       64.24      8.97 o
 -19   2   9      142.29      116.52      9.85 o
 -18   2   9       25.22        6.17      6.13 o
 -17   2   9        6.72        6.95      6.01 o
 -16   2   9      399.63      344.36     13.08 o
 -15   2   9      151.72      138.23      8.13 o
 -14   2   9       37.11       40.78      4.88 o
 -13   2   9        4.31       12.96      4.02 o
 -12   2   9      732.68      755.71     14.51 o
 -11   2   9      465.80      491.91     11.05 o
 -10   2   9      652.20      675.96     15.75 o
  -9   2   9       11.19        6.36      2.08 o
  -8   2   9      273.29      307.89      8.74 o
  -7   2   9     3327.85     3273.04     42.17 o
  -6   2   9       33.36       45.42      6.34 o
  -5   2   9       68.21       96.22      9.50 o
  -4   2   9       15.42        7.16      4.86 o
  -3   2   9     1327.75     1332.54     19.09 o
  -2   2   9      133.65      156.75      6.13 o
  -1   2   9     1391.45     1205.57     17.68 o
   0   2   9        5.72        9.50      4.25 o
   1   2   9     1752.27     1698.16     19.64 o
   2   2   9      695.76      663.05     10.36 o
   3   2   9      211.70      199.82      6.90 o
   4   2   9      553.61      677.13     11.35 o
   5   2   9      126.02      208.52      9.29 o
   6   2   9     3770.97     3699.96     39.24 o
   7   2   9      151.22      170.72      6.33 o
   8   2   9       77.42       82.69      6.12 o
   9   2   9        0.13        5.43      3.68 o
  10   2   9       25.63       41.17      7.61 o
  11   2   9        3.06        1.58      6.74 o
  12   2   9      103.72       95.58     10.65 o
  13   2   9      248.55      206.79     13.25 o
  14   2   9       57.53       55.13      9.66 o
  15   2   9      169.02      189.26     17.59 o
  16   2   9       28.96       21.17      9.35 o
  17   2   9        1.12        8.32      8.57 o
  18   2   9        1.85       -5.21      8.57 o
  19   2   9        0.25      -13.47     13.47 o
  20   2   9        0.69        7.43      9.60 o
  21   2   9       27.45       37.17     11.48 o
  22   2   9        5.17       -4.40     11.37 o
  23   2   9       17.03        3.77     12.06 o
  24   2   9       66.36       80.06     18.71 o
 -28   3   9        1.57      -11.03     11.12 o
 -27   3   9        0.57        2.59     17.21 o
 -26   3   9       13.77       12.07     10.95 o
 -25   3   9       13.94       15.39     10.13 o
 -24   3   9       29.25       10.91      8.46 o
 -23   3   9       11.38       18.23      9.08 o
 -22   3   9       28.09       11.76      7.89 o
 -21   3   9        0.52       -1.96      6.84 o
 -20   3   9        3.24       16.66      7.28 o
 -19   3   9      157.70      133.50     10.16 o
 -18   3   9        0.30        4.85      6.32 o
 -17   3   9      806.26      732.62     16.89 o
 -16   3   9      109.18      146.14     11.69 o
 -15   3   9       23.41       20.11      5.48 o
 -14   3   9     2706.75     2581.81     31.27 o
 -13   3   9        5.87       13.21      4.41 o
 -12   3   9        0.62        3.24      4.51 o
 -11   3   9       36.15       22.96      4.83 o
 -10   3   9       54.39       62.94      3.96 o
  -9   3   9       53.31       36.25      4.64 o
  -8   3   9      707.65      753.46     12.78 o
  -7   3   9      129.53      161.74      8.35 o
  -6   3   9      811.44      909.18     17.20 o
  -5   3   9        0.31       12.75      6.72 o
  -4   3   9      256.75      147.35      6.56 o
  -3   3   9       24.30       28.48      4.17 o
  -2   3   9      773.03      679.81     14.15 o
  -1   3   9       60.62       70.95      5.46 o
   0   3   9        0.14        7.44      3.72 o
   1   3   9      576.28      588.45     11.69 o
   2   3   9     2921.45     3023.64     41.18 o
   3   3   9      115.31      104.83      7.34 o
   4   3   9        4.34       10.97      4.76 o
   5   3   9      892.44      862.39     24.46 o
   6   3   9       38.42       38.24      5.65 o
   7   3   9      849.70      934.54     21.65 o
   8   3   9      643.58      542.94     17.92 o
   9   3   9      209.42      147.19     11.06 o
  10   3   9      148.60      154.27     11.97 o
  11   3   9       11.63       12.28      6.74 o
  12   3   9      178.58      174.76     12.60 o
  13   3   9      159.14      150.13     11.95 o
  14   3   9        6.32       -1.30      7.24 o
  15   3   9       47.64       37.74     10.10 o
  16   3   9       31.41       28.40     10.10 o
  17   3   9        0.05       -2.84      8.72 o
  18   3   9       14.79       13.79      9.20 o
  19   3   9        2.19        8.48      9.54 o
  20   3   9        6.44       -1.05     10.52 o
  21   3   9       51.40       48.55     14.36 o
  22   3   9        2.25        3.54     13.04 o
  23   3   9       36.28       65.45     21.09 o
 -28   4   9        2.00        6.32     14.59 o
 -27   4   9        2.84       19.45     15.34 o
 -26   4   9       20.73        1.46     10.89 o
 -25   4   9        6.98       30.13     11.84 o
 -24   4   9       21.04       36.72      9.53 o
 -23   4   9       29.07        9.02      8.04 o
 -22   4   9        7.15        3.59      7.75 o
 -21   4   9        2.28        3.48      7.24 o
 -20   4   9       11.79       10.54      7.24 o
 -19   4   9        7.28        8.82      6.05 o
 -18   4   9      237.32      208.79     10.39 o
 -17   4   9       10.40        9.90      8.31 o
 -16   4   9      166.99      166.60      8.35 o
 -15   4   9     1570.75     1554.07     23.23 o
 -14   4   9     1017.64      964.41     17.47 o
 -13   4   9     1074.02      929.54     16.73 o
 -12   4   9     1016.32     1002.42     18.75 o
 -11   4   9     4115.49     4255.30     45.37 o
 -10   4   9      117.54      133.88      6.86 o
  -9   4   9      410.20      396.57     11.19 o
  -8   4   9      682.83      768.57     14.20 o
  -7   4   9      112.98      185.80      7.14 o
  -6   4   9       66.30       87.16      4.72 o
  -5   4   9      179.56      156.10      7.45 o
  -4   4   9      199.79      255.85     14.07 o
  -3   4   9      122.50      147.63      8.05 o
  -2   4   9      219.07      194.55      9.11 o
  -1   4   9     1619.75     1625.40     28.31 o
   0   4   9     3414.33     3638.27     47.81 o
   1   4   9     1812.82     1750.26     29.59 o
   2   4   9     1086.01     1094.06     19.97 o
   3   4   9      687.30      750.40     16.46 o
   4   4   9       68.19       66.76      7.07 o
   5   4   9      342.05      434.75     13.96 o
   6   4   9      689.57      699.92     24.69 o
   7   4   9       27.76       36.87      9.15 o
   8   4   9        0.00        4.73      7.90 o
   9   4   9      311.59      272.97     15.25 o
  10   4   9       64.10       72.78     11.24 o
  11   4   9       12.83       19.51     12.54 o
  12   4   9      451.25      426.56     21.66 o
  13   4   9       37.22       60.01     11.79 o
  14   4   9        4.46       -6.48     10.55 o
  15   4   9       27.19       28.69     22.03 o
  16   4   9       23.31       15.18     20.74 o
  17   4   9        0.05      -11.85     12.44 o
  18   4   9       31.94        7.13     14.32 o
  19   4   9       14.56       31.11     16.19 o
  20   4   9        9.67       20.87     16.77 o
  21   4   9        5.74        6.96     16.77 o
  22   4   9        0.22      -10.08     16.19 o
  23   4   9        6.06       -5.18     33.70 o
 -27   5   9        4.38        3.02     14.08 o
 -26   5   9       61.27       37.43     17.38 o
 -25   5   9       38.36       60.39     12.47 o
 -24   5   9      111.22      117.42     12.64 o
 -23   5   9        0.14       -7.92      7.92 o
 -22   5   9       89.99       70.17     11.31 o
 -21   5   9       84.18      115.44     11.00 o
 -20   5   9        7.64       17.77      6.74 o
 -19   5   9      232.50      245.44     11.89 o
 -18   5   9       31.91       29.36      7.14 o
 -17   5   9       21.18       16.12      6.40 o
 -16   5   9     1783.62     1760.55     31.77 o
 -15   5   9       96.09       89.08      8.03 o
 -14   5   9       36.45       38.37      7.14 o
 -13   5   9       84.85       86.93      7.32 o
 -12   5   9       35.08       18.84      6.49 o
 -11   5   9       79.66      105.99      8.34 o
 -10   5   9       75.24      112.76      6.45 o
  -9   5   9      239.79      223.08      8.67 o
  -8   5   9      551.53      587.59     18.23 o
  -7   5   9      564.63      585.40     13.85 o
  -6   5   9      648.63      554.88     21.27 o
  -5   5   9       71.76       48.01      5.21 o
  -4   5   9      524.21      419.65     13.45 o
  -3   5   9      116.39      152.85      8.03 o
  -2   5   9       19.00       20.52      5.05 o
  -1   5   9      129.78      115.71      7.18 o
   0   5   9      658.72      638.00     17.21 o
   1   5   9      728.79      630.60     32.00 o
   2   5   9       21.06       11.86      5.90 o
   3   5   9      777.45      781.42     21.67 o
   4   5   9       22.32       39.23      7.77 o
   5   5   9      107.61      121.81     15.28 o
   6   5   9      251.42      214.26     14.41 o
   7   5   9      115.09      130.57     15.50 o
   8   5   9      334.27      339.31     50.55 o
   9   5   9      469.91      385.68     23.83 o
  10   5   9        0.15       18.15     11.81 o
  11   5   9        7.51        7.41     12.44 o
  12   5   9       17.06       21.48     12.44 o
  13   5   9      227.54      248.59     29.81 o
  14   5   9       55.04       37.75     19.44 o
  15   5   9       25.48       10.37     12.96 o
  16   5   9       19.89       14.07     12.44 o
  17   5   9       27.03       21.19     19.44 o
  18   5   9       31.33       37.59     16.50 o
  19   5   9        2.48       -3.89     14.66 o
  20   5   9        0.67      -15.50     15.50 o
  21   5   9        6.07        6.96     29.81 o
  22   5   9       16.78       32.05     19.91 o
 -26   6   9        8.82       -7.27     12.80 o
 -25   6   9       77.21      114.81     17.54 o
 -24   6   9        3.38       14.56     13.73 o
 -23   6   9       22.41       28.78     11.76 o
 -22   6   9       59.43       57.27     11.53 o
 -21   6   9        3.49        3.82      7.14 o
 -20   6   9        9.12       11.39      6.83 o
 -19   6   9        4.23       -1.49      6.76 o
 -18   6   9       89.39       76.70      8.66 o
 -17   6   9        6.64       17.31      6.07 o
 -16   6   9      235.20      241.17     16.47 o
 -15   6   9      456.17      460.88     13.44 o
 -14   6   9      816.43      834.56     28.28 o
 -13   6   9      104.86      117.20      8.19 o
 -12   6   9      919.92     1060.81     22.87 o
 -11   6   9       30.22       30.81      6.76 o
 -10   6   9       21.60       14.10      5.15 o
  -9   6   9     1176.98     1069.62     22.66 o
  -8   6   9      372.50      341.19     11.41 o
  -7   6   9        1.42       -1.51      4.59 o
  -6   6   9       25.41       36.63      7.24 o
  -5   6   9      333.57      295.93     16.84 o
  -4   6   9      132.10      144.54      9.25 o
  -3   6   9       78.09       77.16     10.26 o
  -2   6   9        1.57       -2.93      5.88 o
  -1   6   9      176.07      170.44     12.76 o
   0   6   9       27.16       22.37      8.18 o
   1   6   9      173.42      159.94     11.20 o
   2   6   9      982.64     1056.30     25.39 o
   3   6   9      152.77      155.89     11.38 o
   4   6   9       56.23       57.91      9.90 o
   5   6   9      265.93      269.63     28.10 o
   6   6   9      407.70      425.12     42.77 o
   7   6   9      136.48      148.82     33.70 o
   8   6   9      553.18      522.72     29.33 o
   9   6   9      116.67       75.26     16.50 o
  10   6   9      403.00      412.98     26.53 o
  11   6   9       27.47       30.42     29.81 o
  12   6   9        2.81      -11.00     11.00 o
  13   6   9        1.77       -1.79     23.33 o
  14   6   9       19.21       24.63     14.66 o
  15   6   9        0.75        4.67     13.66 o
  16   6   9       40.31       45.36     19.44 o
  17   6   9       29.40       37.38     25.92 o
  18   6   9      154.57      170.12     24.69 o
  19   6   9       48.34       90.51     20.55 o
  20   6   9        0.10        6.28     20.74 o
  21   6   9        0.71       -6.48     27.22 o
 -25   7   9        1.57       -1.00     20.40 o
 -24   7   9       19.51       18.28     14.08 o
 -23   7   9       55.52       64.43     12.63 o
 -22   7   9        0.39       -3.02     10.25 o
 -21   7   9       25.12       18.65     10.73 o
 -20   7   9       62.30       90.91     10.83 o
 -19   7   9        2.12       11.93      7.77 o
 -18   7   9        0.00        1.72      7.15 o
 -17   7   9       68.47       57.06      8.62 o
 -16   7   9       98.43       97.38      9.63 o
 -15   7   9       19.73        8.32      8.50 o
 -14   7   9      219.06      223.45     15.35 o
 -13   7   9      407.49      412.93     14.29 o
 -12   7   9       64.41       50.77     14.97 o
 -11   7   9      174.19      169.35     14.82 o
 -10   7   9        8.40       -1.06      7.79 o
  -9   7   9      134.98      124.11     17.59 o
  -8   7   9      465.72      434.95     17.59 o
  -7   7   9      146.59      143.81     12.80 o
  -6   7   9        1.44       -4.53      7.39 o
  -5   7   9      285.49      316.62     17.81 o
  -4   7   9      513.04      539.41     21.54 o
  -3   7   9     1199.47     1134.99     31.23 o
  -2   7   9      602.23      555.23     21.54 o
  -1   7   9      589.34      514.79     29.08 o
   0   7   9      187.02      188.38     12.86 o
   1   7   9      287.58      259.66     14.02 o
   2   7   9       75.89       77.90     12.39 o
   3   7   9      328.19      310.02     15.70 o
   4   7   9       93.30       75.86     11.41 o
   5   7   9        9.88       10.24      9.41 o
   6   7   9      174.79      168.60     20.80 o
   7   7   9       13.70       32.40     12.83 o
   8   7   9      296.13      267.22     23.83 o
   9   7   9      767.12      770.10     36.66 o
  10   7   9       19.12      -11.00     11.00 o
  11   7   9        3.80       24.63     14.66 o
  12   7   9       56.92       37.59     14.66 o
  13   7   9       44.43       54.15     16.19 o
  14   7   9       49.52       77.75     19.18 o
  15   7   9        3.25       14.74     16.85 o
  16   7   9        0.21        0.00     15.55 o
  17   7   9        7.49       28.10     27.22 o
  18   7   9        1.13       26.33     17.34 o
  19   7   9        4.44        8.46     28.51 o
  20   7   9        0.06      -15.50     15.50 o
 -24   8   9        6.43       32.52     15.92 o
 -23   8   9       15.86       43.46     12.98 o
 -22   8   9       47.79       65.61     15.15 o
 -21   8   9       11.30        6.08     12.41 o
 -20   8   9        2.25       -0.52     11.79 o
 -19   8   9        1.71        1.46      9.11 o
 -18   8   9        0.02        8.66     14.97 o
 -17   8   9       12.73       10.91      7.75 o
 -16   8   9        0.96       -0.20      7.15 o
 -15   8   9        1.35       13.56      7.61 o
 -14   8   9        0.00        0.96      6.67 o
 -13   8   9        6.87       -6.71      7.38 o
 -12   8   9       20.15       40.49     10.98 o
 -11   8   9      103.05      139.94     14.82 o
 -10   8   9       17.80       13.14     10.26 o
  -9   8   9      173.36      197.74     13.38 o
  -8   8   9       48.05       32.44      8.72 o
  -7   8   9      308.75      247.54     14.69 o
  -6   8   9        2.49        4.09     10.03 o
  -5   8   9       32.18       35.58      9.72 o
  -4   8   9      199.62      149.86     14.28 o
  -3   8   9       13.59       11.33      9.16 o
  -2   8   9        5.30       25.27      9.95 o
  -1   8   9       47.64       63.10      9.54 o
   0   8   9      108.12       94.55     11.20 o
   1   8   9       22.22       16.50      8.38 o
   2   8   9        1.31       -6.79      6.79 o
   3   8   9       21.42       23.59      9.41 o
   4   8   9      109.09      152.59     14.41 o
   5   8   9        3.03       21.28      9.90 o
   6   8   9        4.44       22.83     10.26 o
   7   8   9      133.55      140.76     19.18 o
   8   8   9        8.72       29.81     14.66 o
   9   8   9       45.02       81.71     17.34 o
  10   8   9        0.01       16.85     14.32 o
  11   8   9        2.08       -1.90     13.66 o
  12   8   9       53.18       52.13     16.19 o
  13   8   9       19.20       40.32     16.19 o
  14   8   9        5.75        0.00     14.66 o
  15   8   9        0.36       -7.45     14.32 o
  16   8   9        0.54      -15.55     15.55 o
  17   8   9        0.82      -12.35     33.70 o
  18   8   9       24.41       10.50     18.06 o
  19   8   9       20.29       25.92     31.11 o
 -22   9   9        0.09       13.63     14.08 o
 -21   9   9        7.85        4.18     13.62 o
 -20   9   9       83.09       85.26     15.42 o
 -19   9   9       30.01       36.29     13.87 o
 -18   9   9        2.46       15.48     12.08 o
 -17   9   9        1.96        9.87      8.86 o
 -16   9   9      125.14      147.99     12.73 o
 -15   9   9       11.76       22.03      8.94 o
 -14   9   9       28.69       38.47     10.87 o
 -13   9   9       46.47       30.09     10.06 o
 -12   9   9       41.29       41.55      9.88 o
 -11   9   9        0.04        2.59      9.95 o
 -10   9   9       70.32       59.84     12.90 o
  -9   9   9      110.90      107.58     12.72 o
  -8   9   9       10.90       23.82      8.72 o
  -7   9   9      164.76      135.66     12.98 o
  -6   9   9      158.09      168.53     13.62 o
  -5   9   9       63.30       94.27     13.30 o
  -4   9   9        0.00       -8.38      8.38 o
  -3   9   9       86.94       80.00     12.76 o
  -2   9   9        9.13        2.68      7.89 o
  -1   9   9       67.73       70.70     10.87 o
   0   9   9       17.43       28.43     10.85 o
   1   9   9       41.95        4.62      8.27 o
   2   9   9      199.48      207.44     14.99 o
   3   9   9       10.07        5.31      9.41 o
   4   9   9       29.07       36.57     17.17 o
   5   9   9        1.38       -5.96      9.41 o
   6   9   9      122.05      119.50     14.82 o
   7   9   9       27.16       21.09     11.41 o
   8   9   9        0.01       -4.67     13.66 o
   9   9   9       26.15       20.28     15.50 o
  10   9   9       26.85       25.92     20.74 o
  11   9   9      166.90      240.79     26.53 o
  12   9   9        6.51       24.56     17.34 o
  13   9   9       61.29      108.87     21.02 o
  14   9   9       47.34       75.56     42.77 o
  15   9   9       21.21        0.00     16.50 o
  16   9   9       58.12       61.31     21.02 o
  17   9   9        1.07      -23.33     23.33 o
 -20  10   9       11.78        2.14     16.39 o
 -19  10   9       18.87       11.36     13.62 o
 -18  10   9        4.03       -0.52     12.32 o
 -17  10   9       43.82       49.76     12.86 o
 -16  10   9       11.49       19.88     11.97 o
 -15  10   9        9.51       13.60     10.25 o
 -14  10   9        6.15        8.76     12.35 o
 -13  10   9       14.20       -0.32      9.88 o
 -12  10   9        2.67       -6.24      8.72 o
 -11  10   9        6.09        8.40     10.98 o
 -10  10   9        2.94        0.22     11.22 o
  -9  10   9      391.48      380.69     22.81 o
  -8  10   9       79.26       91.09     16.46 o
  -7  10   9       10.40        6.71     10.78 o
  -6  10   9      192.32      165.49     14.30 o
  -5  10   9       41.87       22.90      9.60 o
  -4  10   9       22.06        4.61     12.35 o
  -3  10   9       94.09       96.26     12.51 o
  -2  10   9        2.57       -1.04     15.34 o
  -1  10   9        2.99       -1.77      9.12 o
   0  10   9       49.17       70.48     11.76 o
   1  10   9        2.51        0.22      8.61 o
   2  10   9       24.20       46.66     11.41 o
   3  10   9        2.05        0.52      9.41 o
   4  10   9       76.66       90.65     14.41 o
   5  10   9        0.13        1.73     10.48 o
   6  10   9        5.92        9.80     10.26 o
   7  10   9        0.48      -10.91     10.91 o
   8  10   9        0.33       -3.22     11.79 o
   9  10   9        0.73      -12.83     12.83 o
  10  10   9       53.23       97.29     22.00 o
  11  10   9       10.52       22.65     17.34 o
  12  10   9       10.27       17.05     20.74 o
  13  10   9       16.39       10.10     18.15 o
  14  10   9        0.48      -14.26     16.50 o
  15  10   9        1.38      -23.33     23.33 o
 -17  11   9        0.84       -0.30     13.98 o
 -16  11   9       11.67       15.55     13.47 o
 -15  11   9        2.79        3.05     15.50 o
 -14  11   9        4.48       15.87     11.30 o
 -13  11   9        1.73       -3.14     10.87 o
 -12  11   9        4.78       -8.69      9.39 o
 -11  11   9       17.46       21.60     11.60 o
 -10  11   9       32.20       15.66     12.90 o
  -9  11   9        6.41       -3.08     11.79 o
  -8  11   9        1.71       -3.58     16.12 o
  -7  11   9        1.08      -10.85     10.85 o
  -6  11   9        7.00        8.52     10.52 o
  -5  11   9        0.07       -5.77      9.25 o
  -4  11   9       27.60       46.03      9.80 o
  -3  11   9        0.04       -3.47      8.04 o
  -2  11   9       50.94       64.19     11.53 o
  -1  11   9        3.72        8.92     10.06 o
   0  11   9        0.47        0.54      9.54 o
   1  11   9        8.08       19.91     11.41 o
   2  11   9        0.44        6.31     10.91 o
   3  11   9       36.76       44.58     13.30 o
   4  11   9       55.50       46.84     13.92 o
   5  11   9       34.92       38.02     13.47 o
   6  11   9       53.41       56.05     18.56 o
   7  11   9       44.74       57.32     14.46 o
   8  11   9        0.40      -11.41     11.41 o
   9  11   9        3.56       -6.30     12.76 o
  10  11   9        0.42      -11.66     16.50 o
  11  11   9       11.15        9.07     18.33 o
  12  11   9       60.15       41.48     28.51 o
  13  11   9       38.13       51.84     28.51 o
 -14  12   9        0.01      -15.50     15.50 o
 -13  12   9        1.40        3.46     16.19 o
 -12  12   9        0.60       -0.08     12.08 o
 -11  12   9       60.17       51.52     15.42 o
 -10  12   9        0.99        7.65     12.08 o
  -9  12   9        1.09       14.98     16.19 o
  -8  12   9        0.26        2.90     15.50 o
  -7  12   9        7.29      -12.28     12.38 o
  -6  12   9        7.21       13.61     10.16 o
  -5  12   9        1.23       -2.48     11.39 o
  -4  12   9       10.67       -9.05      9.05 o
  -3  12   9        0.52       -8.67      8.67 o
  -2  12   9       22.25       11.04      9.91 o
  -1  12   9       25.31       43.29     11.36 o
   0  12   9       89.49       95.07     15.79 o
   1  12   9       54.05       53.11     13.62 o
   2  12   9        1.28        4.97     11.79 o
   3  12   9       30.43       20.54     13.73 o
   4  12   9       15.78       20.91     13.30 o
   5  12   9       29.30       31.11     15.89 o
   6  12   9        1.62      -11.22     11.22 o
   7  12   9       15.90        1.67     13.30 o
   8  12   9        6.03       -4.03     18.15 o
   9  12   9        0.93      -13.66     13.66 o
  -9  13   9       53.97       65.30     19.18 o
  -8  13   9       43.41       67.40     25.92 o
  -7  13   9       10.09        7.78     20.74 o
  -6  13   9        6.73       15.55     20.74 o
  -5  13   9        0.45      -13.66     13.66 o
  -4  13   9        1.78        4.57     15.50 o
  -3  13   9        3.88       11.60     16.85 o
  -2  13   9        1.21        1.94     14.32 o
  -1  13   9       21.17       30.46     18.06 o
   0  13   9        0.15        9.22     16.19 o
   1  13   9       22.50        4.64     16.77 o
   2  13   9       22.62       15.55     18.06 o
   3  13   9       50.20       69.99     25.92 o
   4  13   9       19.94        3.00     17.34 o
 -29   0  10        6.07       16.10     17.34 o
 -28   0  10        0.21        5.87     16.77 o
 -27   0  10      229.87      275.64     28.51 o
 -26   0  10      104.11      124.78     19.62 o
 -25   0  10      203.12      258.09     41.48 o
 -24   0  10      289.41      273.01     22.99 o
 -23   0  10      251.83      294.49     51.84 o
 -22   0  10      441.06      444.00     21.22 o
 -21   0  10        2.32       -6.55      8.18 o
 -20   0  10      357.97      312.18     24.18 o
 -19   0  10       66.53       23.80     12.33 o
 -18   0  10       68.78       63.65     16.22 o
 -17   0  10     2981.71     2577.85     50.18 o
 -16   0  10      203.03      154.30     12.08 o
 -15   0  10      118.59      121.97     10.75 o
 -14   0  10     2885.17     2700.73     49.46 o
 -13   0  10      483.58      511.94     16.60 o
 -12   0  10       48.09       52.18      5.61 o
 -11   0  10     2569.01     2409.91     31.51 o
 -10   0  10      782.57      879.32     45.36 o
  -9   0  10      616.19      538.18     18.81 o
  -8   0  10     2830.84     3137.14     54.70 o
  -7   0  10     3850.44     3626.90    108.87 o
  -6   0  10     7211.11     6727.46     86.26 o
  -5   0  10      152.57      146.50     16.09 o
  -4   0  10      585.03      653.22     15.47 o
  -3   0  10     4342.86     4471.60     60.10 o
  -2   0  10      141.98      162.52      7.61 o
  -1   0  10        2.18       17.97      6.73 o
   0   0  10      598.49      666.54     15.33 o
   1   0  10       23.35       31.62      4.55 o
   2   0  10     6691.15     6306.67     73.59 o
   3   0  10        0.95        3.04      3.93 o
   4   0  10      282.25      251.17      9.39 o
   5   0  10     2299.06     2547.13     51.63 o
   6   0  10      156.60      120.96      6.68 o
   7   0  10     1028.20     1011.02     24.41 o
   8   0  10     1978.99     2054.17     56.55 o
   9   0  10      109.11       85.34      9.12 o
  10   0  10     1849.66     1924.76     46.14 o
  11   0  10      795.41      904.68     34.83 o
  12   0  10      107.09       98.78     14.66 o
  13   0  10      236.60      252.60     31.11 o
  14   0  10      551.34      603.02     31.16 o
  15   0  10       23.39       43.86     25.92 o
  16   0  10      357.56      354.07     25.66 o
  17   0  10      136.54      131.92     19.18 o
  18   0  10       75.94       82.03     33.70 o
  19   0  10       46.69        5.36     13.66 o
  20   0  10        5.28        2.07     12.94 o
  21   0  10        4.50        5.03     19.44 o
  22   0  10        8.80        0.58     16.85 o
  23   0  10       29.95       26.29     19.18 o
 -29   1  10       20.89       26.99     13.16 o
 -28   1  10        2.14       18.05     11.65 o
 -27   1  10        8.39       -1.29     17.58 o
 -26   1  10       95.32      117.68     13.62 o
 -25   1  10       21.23       28.64      9.38 o
 -24   1  10       19.47       23.27      8.80 o
 -23   1  10        2.32       -8.13      8.13 o
 -22   1  10       27.00        9.33      7.15 o
 -21   1  10      437.10      412.98     16.03 o
 -20   1  10      228.37      233.91     12.58 o
 -19   1  10        4.61       17.04      6.56 o
 -18   1  10     1437.60     1325.38     23.68 o
 -17   1  10        0.00       -2.38      6.96 o
 -16   1  10       55.34       52.86      6.26 o
 -15   1  10      274.64      216.39      8.87 o
 -14   1  10      263.48      262.73     10.08 o
 -13   1  10      311.36      255.29      8.57 o
 -12   1  10      125.42      174.40      7.67 o
 -11   1  10     1082.24     1158.96     18.04 o
 -10   1  10     1396.70     1361.21     24.22 o
  -9   1  10     1432.97     1628.43     24.63 o
  -8   1  10       24.36       30.84      3.90 o
  -7   1  10     3224.18     3107.59     40.95 o
  -6   1  10     2484.51     2492.63     31.21 o
  -5   1  10       15.98       15.45      3.32 o
  -4   1  10      239.84      284.51      7.90 o
  -3   1  10        1.10        4.78      2.53 o
  -2   1  10      139.37      133.97      5.05 o
  -1   1  10      234.95      204.98      5.98 o
   0   1  10       13.82       27.30      4.29 o
   1   1  10       54.47       62.37      4.29 o
   2   1  10       71.34       46.32      4.21 o
   3   1  10      162.73      149.16      8.07 o
   4   1  10      393.14      380.88      8.67 o
   5   1  10       73.75       81.95      7.77 o
   6   1  10      324.27      390.41      9.26 o
   7   1  10      102.13       91.80      5.50 o
   8   1  10      101.70       82.80      5.22 o
   9   1  10      239.25      267.72     11.17 o
  10   1  10      292.29      294.03     11.94 o
  11   1  10      272.45      227.19     11.35 o
  12   1  10      204.78      162.72      9.98 o
  13   1  10       41.96       32.20      8.35 o
  14   1  10        4.41       -6.52      6.52 o
  15   1  10       79.87       55.30      9.99 o
  16   1  10        2.05       -7.87      7.87 o
  17   1  10        7.35       -0.13      8.57 o
  18   1  10       20.90       11.13      9.56 o
  19   1  10        6.36       17.46      9.88 o
  20   1  10        0.53       -5.52      9.88 o
  21   1  10        2.13        5.41     10.51 o
  22   1  10        5.61       14.31     14.59 o
  23   1  10       28.96       23.55     14.59 o
 -28   2  10        0.18       22.29     12.03 o
 -27   2  10      130.93      141.72     15.36 o
 -26   2  10       18.00        8.15     10.65 o
 -25   2  10       16.23       25.47      9.24 o
 -24   2  10        0.02       -5.54      7.28 o
 -23   2  10       13.31       18.56      8.17 o
 -22   2  10       28.17       20.68      7.28 o
 -21   2  10       25.29       24.94      7.92 o
 -20   2  10      508.30      458.78     25.91 o
 -19   2  10        0.97       17.37      6.84 o
 -18   2  10      470.30      455.78     15.60 o
 -17   2  10        7.06        4.90      6.13 o
 -16   2  10      184.81      149.25      8.54 o
 -15   2  10      114.74      126.10      7.85 o
 -14   2  10       47.36       55.54      6.26 o
 -13   2  10        1.14        0.39      4.02 o
 -12   2  10      114.43      134.95      6.65 o
 -11   2  10       22.42       18.03      4.80 o
 -10   2  10      147.15      163.41      6.57 o
  -9   2  10      228.17      230.10      8.33 o
  -8   2  10     1517.00     1656.51     26.19 o
  -7   2  10       77.69       71.81      5.37 o
  -6   2  10      479.20      426.46     11.70 o
  -5   2  10       85.04       60.98      4.89 o
  -4   2  10      149.53      190.63      8.01 o
  -3   2  10      225.95      244.45     10.94 o
  -2   2  10        7.79        8.36      3.51 o
  -1   2  10     1041.09      944.81     15.78 o
   0   2  10     2267.72     2416.17     34.61 o
   1   2  10      334.38      347.42      8.16 o
   2   2  10     6107.53     5915.61     52.45 o
   3   2  10        2.53       10.97      3.32 o
   4   2  10      107.08      107.96      6.07 o
   5   2  10       46.41       88.54      5.15 o
   6   2  10     2079.53     1878.28     23.64 o
   7   2  10      154.36      119.63      7.05 o
   8   2  10      396.09      409.83     11.41 o
   9   2  10       94.82      133.91      8.92 o
  10   2  10      138.95      152.38      9.59 o
  11   2  10       31.67       19.84      6.56 o
  12   2  10       31.94       21.55      7.15 o
  13   2  10      497.20      495.64     19.03 o
  14   2  10        8.40        0.35      7.04 o
  15   2  10        1.19        4.19      8.05 o
  16   2  10       28.18       12.41     10.85 o
  17   2  10        6.59       -8.18      8.18 o
  18   2  10        4.81        2.98      8.72 o
  19   2  10        1.75       -1.24      9.60 o
  20   2  10        0.79      -10.13     10.13 o
  21   2  10       24.49       14.68     11.56 o
  22   2  10       18.76       31.66     13.20 o
  23   2  10       31.22       37.77     13.21 o
 -28   3  10        9.24       10.81     11.76 o
 -27   3  10        0.06       -6.59     10.65 o
 -26   3  10        7.50       -4.08     10.31 o
 -25   3  10       20.49       12.75      9.15 o
 -24   3  10       20.35       25.24      8.97 o
 -23   3  10       27.70       22.55      9.41 o
 -22   3  10        6.52       12.13      7.77 o
 -21   3  10        1.80       -3.05      6.84 o
 -20   3  10        5.81       -3.02      6.67 o
 -19   3  10        9.30       14.33      6.84 o
 -18   3  10      262.00      249.45     11.40 o
 -17   3  10       78.15       86.15      7.85 o
 -16   3  10       89.54       90.52     10.43 o
 -15   3  10        6.84        9.90      6.64 o
 -14   3  10     1861.44     1758.61     24.23 o
 -13   3  10      362.05      343.52     11.29 o
 -12   3  10      114.30      146.53      8.89 o
 -11   3  10      890.78      928.98     16.98 o
 -10   3  10      139.29      166.89      6.35 o
  -9   3  10      287.17      261.03      8.04 o
  -8   3  10     1874.76     1924.95     29.02 o
  -7   3  10      811.66      858.07     18.85 o
  -6   3  10      116.64      152.47      9.64 o
  -5   3  10        0.38        1.19      3.93 o
  -4   3  10      344.13      409.50     11.41 o
  -3   3  10        9.73        3.74      3.77 o
  -2   3  10      183.93      200.60      8.34 o
  -1   3  10      147.19      154.48      7.50 o
   0   3  10     1050.03     1191.16     20.92 o
   1   3  10     2118.06     2337.12     30.17 o
   2   3  10      295.63      293.70      9.11 o
   3   3  10      980.40      970.78     17.18 o
   4   3  10      541.67      578.84     12.94 o
   5   3  10       78.17       97.68      8.76 o
   6   3  10     1006.81      996.35     17.71 o
   7   3  10      150.35      170.44      8.79 o
   8   3  10       21.61       36.48      5.81 o
   9   3  10      154.87      105.10      8.92 o
  10   3  10       53.41       55.82      7.86 o
  11   3  10       41.90       26.32      8.35 o
  12   3  10       24.45       41.90     10.35 o
  13   3  10      199.38      176.05     17.21 o
  14   3  10      155.51      141.02     12.86 o
  15   3  10       60.98       41.60     10.25 o
  16   3  10       25.48       15.55      8.69 o
  17   3  10       26.43       26.42     10.25 o
  18   3  10        0.10        0.42      9.35 o
  19   3  10       26.82       13.34     11.50 o
  20   3  10        1.81        8.89     12.76 o
  21   3  10        5.67        4.81     12.76 o
  22   3  10       24.58       39.89     18.70 o
  23   3  10        0.02       11.36     20.74 o
 -28   4  10       64.35      101.78     19.44 o
 -27   4  10       14.87       18.39     11.81 o
 -26   4  10       23.53       29.78     12.29 o
 -25   4  10      170.07      179.50     13.74 o
 -24   4  10       57.80       73.88     10.87 o
 -23   4  10       17.06       19.47      8.95 o
 -22   4  10      125.16      136.52     11.60 o
 -21   4  10        5.83        0.86      7.43 o
 -20   4  10      208.41      211.49     12.43 o
 -19   4  10      146.51      189.52     10.71 o
 -18   4  10      258.81      284.48     12.17 o
 -17   4  10        5.52       -2.69      7.33 o
 -16   4  10      701.54      691.62     16.90 o
 -15   4  10      208.94      204.58      9.13 o
 -14   4  10      709.26      703.02     15.09 o
 -13   4  10      370.43      397.96     12.67 o
 -12   4  10     1847.04     1650.03     30.73 o
 -11   4  10     1569.40     1421.84     22.76 o
 -10   4  10     1052.89     1067.94     17.71 o
  -9   4  10     1408.56     1239.72     34.20 o
  -8   4  10      118.06      118.66      6.00 o
  -7   4  10      256.39      237.19      8.50 o
  -6   4  10      673.29      751.25     15.78 o
  -5   4  10       63.05       50.23      5.82 o
  -4   4  10      341.72      387.11     15.72 o
  -3   4  10       87.05       87.71      6.67 o
  -2   4  10       30.53       22.91      5.21 o
  -1   4  10      225.46      179.96      9.25 o
   0   4  10      271.80      259.16      8.99 o
   1   4  10      520.13      625.33     20.20 o
   2   4  10       19.55       43.07      7.62 o
   3   4  10      151.68      167.79      8.75 o
   4   4  10       85.52       50.39      6.28 o
   5   4  10      596.19      766.36     18.93 o
   6   4  10      743.52      696.17     18.39 o
   7   4  10        5.41       40.28      8.61 o
   8   4  10     2159.00     2505.73     51.19 o
   9   4  10      495.52      534.06     21.70 o
  10   4  10        0.05       -3.39     11.81 o
  11   4  10       13.25        9.07     11.00 o
  12   4  10      247.29      260.73     31.11 o
  13   4  10       11.53      -10.55     10.55 o
  14   4  10       29.96       41.48     14.66 o
  15   4  10       43.26       23.33     19.44 o
  16   4  10       19.46        8.81     12.94 o
  17   4  10        1.35      -12.44     12.44 o
  18   4  10       25.20       45.75     22.03 o
  19   4  10       53.92       19.10     18.15 o
  20   4  10        6.50       27.70     16.77 o
  21   4  10        5.38       18.27     18.06 o
  22   4  10        1.49      -16.77     16.77 o
 -27   5  10       24.75       39.14     12.77 o
 -26   5  10        7.58       19.72     12.06 o
 -25   5  10        6.08        9.38     10.52 o
 -24   5  10       85.70       86.33     11.65 o
 -23   5  10        2.26       14.72      9.10 o
 -22   5  10        0.25       12.86      8.34 o
 -21   5  10        3.09       -2.25      7.02 o
 -20   5  10       22.65       24.14      7.45 o
 -19   5  10       53.44       56.36      8.01 o
 -18   5  10       40.17       40.79      7.21 o
 -17   5  10       18.76       16.30      6.76 o
 -16   5  10      200.71      245.67     11.15 o
 -15   5  10      478.51      481.25     13.42 o
 -14   5  10      202.54      195.40      9.25 o
 -13   5  10       75.09       83.80      8.11 o
 -12   5  10     1849.49     1656.59     26.55 o
 -11   5  10      263.58      285.51     12.11 o
 -10   5  10       47.80       38.58      6.38 o
  -9   5  10        4.44       -3.10      4.28 o
  -8   5  10        6.54       10.91      4.33 o
  -7   5  10      934.66      899.16     16.29 o
  -6   5  10      174.52      178.28      7.82 o
  -5   5  10        1.94        5.84      5.90 o
  -4   5  10      208.96      195.66      7.74 o
  -3   5  10      142.06      121.10     10.54 o
  -2   5  10      416.46      559.83     19.70 o
  -1   5  10       27.77       44.77      8.38 o
   0   5  10       11.46       24.05      7.39 o
   1   5  10      214.04      223.67     19.08 o
   2   5  10      269.27      244.84     13.08 o
   3   5  10      280.86      229.64     12.70 o
   4   5  10       51.46       35.49      7.89 o
   5   5  10       81.06      110.80     10.91 o
   6   5  10       20.29       29.03     11.12 o
   7   5  10       71.29       61.61     11.75 o
   8   5  10      483.04      564.70     23.64 o
   9   5  10      631.98      772.63     55.73 o
  10   5  10      783.94      946.86     51.84 o
  11   5  10       29.33       52.33     14.32 o
  12   5  10       46.80       24.63     12.83 o
  13   5  10       57.09       68.29     16.50 o
  14   5  10        0.05      -14.26     24.63 o
  15   5  10        6.32       32.89     16.85 o
  16   5  10       14.87       51.84     16.19 o
  17   5  10       84.19       75.56     18.06 o
  18   5  10       26.76       42.38     18.06 o
  19   5  10        5.10      -13.54     16.19 o
  20   5  10       10.47      -11.38     15.31 o
  21   5  10        0.00        9.63     18.66 o
 -26   6  10        1.61        3.93     14.28 o
 -25   6  10        1.36       -2.75     13.62 o
 -24   6  10        1.20        9.06     11.20 o
 -23   6  10       49.58       73.64     11.35 o
 -22   6  10        7.97        2.93      7.82 o
 -21   6  10        8.74       -6.19      7.02 o
 -20   6  10        7.46        6.98      6.95 o
 -19   6  10        0.12        3.93      6.32 o
 -18   6  10       52.24       51.79      7.94 o
 -17   6  10      140.74      170.12     10.31 o
 -16   6  10        0.20       -3.01      6.57 o
 -15   6  10       75.75       85.58      8.47 o
 -14   6  10      109.49      101.69      8.25 o
 -13   6  10     1459.45     1385.41     27.12 o
 -12   6  10      884.61      863.00     19.38 o
 -11   6  10      438.74      432.13     13.91 o
 -10   6  10       14.25        7.53      6.17 o
  -9   6  10       16.35        1.93      5.31 o
  -8   6  10       13.93        8.29      6.42 o
  -7   6  10        5.46        8.48      6.19 o
  -6   6  10      291.91      262.68     12.06 o
  -5   6  10       41.85       45.65      6.59 o
  -4   6  10      253.20      221.32     13.38 o
  -3   6  10      908.72      919.54     21.09 o
  -2   6  10      727.22      694.79     18.22 o
  -1   6  10        2.65       13.92      8.18 o
   0   6  10      751.41      704.87     24.01 o
   1   6  10      240.27      257.51     13.68 o
   2   6  10        6.63        8.87      6.92 o
   3   6  10       37.32       28.73     11.60 o
   4   6  10       51.67       56.05      9.56 o
   5   6  10      807.84      792.06     28.99 o
   6   6  10       23.95       14.52     17.47 o
   7   6  10      800.79      925.58     29.69 o
   8   6  10      395.31      373.37     19.79 o
   9   6  10      253.35      328.42     29.81 o
  10   6  10      279.65      301.06     47.96 o
  11   6  10      104.71       75.65     17.34 o
  12   6  10       85.55       61.06     16.19 o
  13   6  10        1.79      -11.57     11.81 o
  14   6  10        6.56       -3.99     11.81 o
  15   6  10        1.76        2.27     14.32 o
  16   6  10        0.01        4.70     14.32 o
  17   6  10        2.35      -13.66     13.66 o
  18   6  10        0.30      -13.66     13.66 o
  19   6  10        2.97        9.07     22.03 o
  20   6  10       34.26       -4.91     16.77 o
 -25   7  10        1.49       -8.48     13.62 o
 -24   7  10       39.44       46.26     13.08 o
 -23   7  10        0.28        4.55     10.73 o
 -22   7  10       28.43       35.79     11.92 o
 -21   7  10        3.00       13.15      8.71 o
 -20   7  10       19.92       28.74      9.24 o
 -19   7  10        9.35       25.09      8.68 o
 -18   7  10        6.96       12.96      8.01 o
 -17   7  10       14.22       12.20      6.76 o
 -16   7  10       17.68       20.78      6.26 o
 -15   7  10      131.15      104.97      9.17 o
 -14   7  10       48.81       45.40      7.43 o
 -13   7  10      160.09      152.08     11.58 o
 -12   7  10        1.63        6.00      7.28 o
 -11   7  10       78.40       54.86      8.68 o
 -10   7  10       92.17       85.75     10.06 o
  -9   7  10      162.19      127.99      9.64 o
  -8   7  10      216.17      212.29     15.15 o
  -7   7  10       42.11       32.85      9.16 o
  -6   7  10       99.76       80.66     12.15 o
  -5   7  10       28.90       36.86      8.98 o
  -4   7  10       30.28       39.23     12.91 o
  -3   7  10        7.52        0.10     13.42 o
  -2   7  10       46.42       42.77      9.95 o
  -1   7  10      264.87      311.11     17.30 o
   0   7  10      469.63      427.62     22.07 o
   1   7  10       80.79      109.10     11.04 o
   2   7  10       25.83       39.35      9.25 o
   3   7  10        3.05       -1.87     10.10 o
   4   7  10        0.06       -1.13      8.39 o
   5   7  10        0.91       -8.10      9.24 o
   6   7  10        5.06       11.02      9.93 o
   7   7  10      195.01      203.61     16.77 o
   8   7  10       94.50      122.97     14.82 o
   9   7  10      323.12      272.68     23.83 o
  10   7  10      204.60      244.32     32.40 o
  11   7  10        5.28       -2.59     12.83 o
  12   7  10       14.88       24.24     15.50 o
  13   7  10        2.33        3.46     13.66 o
  14   7  10        9.43        6.48     14.66 o
  15   7  10        1.86       11.74     15.50 o
  16   7  10        0.09      -12.96     20.74 o
  17   7  10        6.57      -13.66     13.66 o
  18   7  10       17.02       31.11     20.74 o
  19   7  10       60.51       82.95     36.29 o
 -23   8  10       13.99       18.40     13.04 o
 -22   8  10        0.59        2.07     12.95 o
 -21   8  10       75.72       84.12     15.92 o
 -20   8  10       13.83       10.51     10.25 o
 -19   8  10       84.08      104.21     12.86 o
 -18   8  10        0.02       -2.43      8.93 o
 -17   8  10       11.24        9.25      8.93 o
 -16   8  10      111.53       96.17     10.50 o
 -15   8  10        1.20       14.09      7.86 o
 -14   8  10        0.32       -1.54      6.95 o
 -13   8  10       21.68       18.87     11.43 o
 -12   8  10      232.93      207.21     14.86 o
 -11   8  10       13.25       26.66     10.54 o
 -10   8  10      153.22      148.30     15.79 o
  -9   8  10        1.58        0.53     10.26 o
  -8   8  10      203.50      192.51     13.38 o
  -7   8  10        0.08        6.42      8.38 o
  -6   8  10      161.09      215.12     25.65 o
  -5   8  10      109.34       99.89     13.16 o
  -4   8  10      304.18      239.68     16.67 o
  -3   8  10      109.48      122.68     16.91 o
  -2   8  10        6.14        4.19     10.62 o
  -1   8  10       13.47       36.16      8.93 o
   0   8  10       23.72       46.77      9.71 o
   1   8  10        4.07        4.25      7.89 o
   2   8  10       69.02       80.52     11.04 o
   3   8  10        0.74        2.74      7.90 o
   4   8  10       87.21       80.73     12.91 o
   5   8  10       32.00       -1.73      8.98 o
   6   8  10        9.12        3.76     10.26 o
   7   8  10      544.30      582.17     26.41 o
   8   8  10       65.31       31.70     11.41 o
   9   8  10       12.87       14.21     22.29 o
  10   8  10        6.63       17.11     15.55 o
  11   8  10       67.08       70.98     19.18 o
  12   8  10       40.90       57.03     17.34 o
  13   8  10       25.89       50.75     23.33 o
  14   8  10        6.49        6.71     40.18 o
  15   8  10        3.65       -3.35     15.50 o
  16   8  10       23.65       42.77     19.44 o
  17   8  10        6.28       11.48     31.11 o
  18   8  10       21.96       38.88     31.11 o
 -22   9  10        0.00       11.77     13.62 o
 -21   9  10        0.11      -12.13     13.30 o
 -20   9  10        0.24       -1.53     15.02 o
 -19   9  10        4.87       10.60     12.54 o
 -18   9  10        0.68       26.81     11.04 o
 -17   9  10       40.92       49.62     12.18 o
 -16   9  10        1.56        2.13      8.24 o
 -15   9  10       11.33       22.88      9.10 o
 -14   9  10        1.57       -2.10      8.01 o
 -13   9  10        2.70       -8.67     10.97 o
 -12   9  10       14.58        1.35     13.15 o
 -11   9  10       79.41       91.59     18.13 o
 -10   9  10       14.87       16.45     10.98 o
  -9   9  10        0.90        2.89     10.54 o
  -8   9  10       23.69       18.71      8.97 o
  -7   9  10       27.89       35.08     10.13 o
  -6   9  10       18.28        5.36     13.48 o
  -5   9  10      110.16      140.77     14.57 o
  -4   9  10       27.30       25.63     10.93 o
  -3   9  10      175.62      180.84     23.07 o
  -2   9  10       87.40       85.58     14.60 o
  -1   9  10      145.92      155.39     13.81 o
   0   9  10        1.58        4.95      8.38 o
   1   9  10       84.24       60.05     10.89 o
   2   9  10        5.47        0.88      8.72 o
   3   9  10        1.60        4.80     11.52 o
   4   9  10        0.47       12.82      9.90 o
   5   9  10        2.50       -9.00     11.29 o
   6   9  10       40.15       32.01     12.21 o
   7   9  10       75.05       99.50     15.25 o
   8   9  10       26.45       46.75     13.92 o
   9   9  10       34.55       25.27     13.60 o
  10   9  10       96.27       94.69     15.92 o
  11   9  10       17.07       36.29     17.34 o
  12   9  10        0.06       -3.05     15.50 o
  13   9  10       31.66       34.35     32.40 o
  14   9  10       24.48       19.44     32.40 o
  15   9  10        3.08       32.46     19.18 o
  16   9  10       35.98        2.59     25.92 o
 -20  10  10       27.53       46.66     18.33 o
 -19  10  10        1.68       -6.02     14.28 o
 -18  10  10      128.66      157.05     23.58 o
 -17  10  10        0.96      -11.54     11.54 o
 -16  10  10       19.26       25.41     11.98 o
 -15  10  10        9.96       24.14      9.85 o
 -14  10  10       30.28       26.23     11.20 o
 -13  10  10        6.28        1.07     10.54 o
 -12  10  10        6.00       -9.94      9.94 o
 -11  10  10       85.03      102.90     15.25 o
 -10  10  10        1.75       -9.71      9.71 o
  -9  10  10      109.87      145.60     23.93 o
  -8  10  10      301.90      305.88     21.70 o
  -7  10  10       38.75       42.62     10.89 o
  -6  10  10        4.90        1.37      8.84 o
  -5  10  10        1.60       -7.12      8.98 o
  -4  10  10        8.97       -8.01      9.61 o
  -3  10  10        4.40       -8.73      8.98 o
  -2  10  10       13.72       -0.47      8.38 o
  -1  10  10       11.37        1.54      8.30 o
   0  10  10       14.75       11.51      9.56 o
   1  10  10       12.51       12.92      9.11 o
   2  10  10        4.73        4.24      9.72 o
   3  10  10       12.44        8.63     10.26 o
   4  10  10       19.37       19.16     10.91 o
   5  10  10        6.08        1.73     10.48 o
   6  10  10        0.95       -9.90      9.90 o
   7  10  10        9.14       -2.07     11.73 o
   8  10  10        1.46       21.67     12.91 o
   9  10  10        0.27        4.25     12.91 o
  10  10  10       22.13       13.89     12.91 o
  11  10  10       56.23       73.43     16.33 o
  12  10  10       18.23       18.15     18.33 o
  13  10  10       26.33       33.70     28.51 o
  14  10  10       19.26      -12.96     23.33 o
 -17  11  10        6.23       19.63     18.66 o
 -16  11  10        0.72       -9.42     11.04 o
 -15  11  10       12.05        1.53     11.56 o
 -14  11  10        0.00      -10.73     10.73 o
 -13  11  10        4.68       -2.24     14.69 o
 -12  11  10        0.01       -1.75     10.44 o
 -11  11  10       33.65       30.48     15.42 o
 -10  11  10       18.06       -6.22     12.08 o
  -9  11  10       15.31        2.49     12.91 o
  -8  11  10       61.73       85.36     26.23 o
  -7  11  10        1.37        8.86     17.46 o
  -6  11  10        6.90       -3.50      9.88 o
  -5  11  10       37.31       26.41     11.38 o
  -4  11  10        2.47       -2.51      8.92 o
  -3  11  10        5.89        5.34      9.88 o
  -2  11  10        0.23       -1.70      9.25 o
  -1  11  10       37.38       14.80     10.44 o
   0  11  10       14.48        8.03     10.11 o
   1  11  10        0.01      -10.91     10.91 o
   2  11  10      113.53      168.49     17.96 o
   3  11  10       17.68       26.03     14.03 o
   4  11  10       36.12       47.63     16.88 o
   5  11  10      168.15      189.43     20.12 o
   6  11  10        0.31       -9.14     13.73 o
   7  11  10        8.56       13.68     13.92 o
   8  11  10       10.24       17.61     18.81 o
   9  11  10        9.50      -12.21     12.21 o
  10  11  10       37.17       22.47     14.97 o
  11  11  10        0.66       -4.61     29.81 o
  12  11  10        0.04       10.37     28.51 o
 -13  12  10        1.68      -10.77     12.41 o
 -12  12  10        0.71       -8.87     12.41 o
 -11  12  10        0.30        2.93     14.13 o
 -10  12  10        0.00      -14.26     14.26 o
  -9  12  10        4.38      -14.38     14.38 o
  -8  12  10        0.49      -12.54     12.54 o
  -7  12  10       30.01       51.83     16.49 o
  -6  12  10       52.79       60.48     13.08 o
  -5  12  10       17.89       18.59     10.57 o
  -4  12  10        4.86       -7.49     11.69 o
  -3  12  10        0.18       -9.10      9.10 o
  -2  12  10       20.18        2.83      9.32 o
  -1  12  10        0.02        6.36     11.41 o
   0  12  10        7.01      -11.24     11.24 o
   1  12  10        4.63        5.78     12.41 o
   2  12  10       46.54       30.84     15.21 o
   3  12  10       38.56       44.35     14.41 o
   4  12  10       50.82       46.83     15.92 o
   5  12  10        0.00      -12.21     12.21 o
   6  12  10        0.00       -7.78     15.27 o
   7  12  10        2.18      -13.66     13.66 o
   8  12  10        8.95       -5.95     15.50 o
  -7  13  10       18.43        0.00     20.74 o
  -6  13  10        0.02      -10.37     20.74 o
  -5  13  10       26.38       41.48     25.92 o
  -4  13  10        6.12        3.51     15.55 o
  -3  13  10        6.94        7.49     16.19 o
  -2  13  10       19.24       11.23     16.19 o
  -1  13  10        1.07       -3.96     14.87 o
   0  13  10        0.01        6.48     16.50 o
   1  13  10        1.19        1.20     13.73 o
 -28   1  11       12.50       22.53     12.29 o
 -27   1  11       51.73       41.94     12.98 o
 -26   1  11       17.38       20.25     12.13 o
 -25   1  11        6.00        4.52      8.44 o
 -24   1  11        4.39        0.51      8.35 o
 -23   1  11      186.24      193.70     13.08 o
 -22   1  11       64.71       60.96      9.24 o
 -21   1  11        4.04        2.55      7.38 o
 -20   1  11        3.46        4.21     10.27 o
 -19   1  11       73.94       84.43      9.48 o
 -18   1  11      652.89      535.62     20.82 o
 -17   1  11      618.64      602.58     15.23 o
 -16   1  11       94.93      101.21      7.52 o
 -15   1  11       14.46       27.86      5.30 o
 -14   1  11       69.84       49.37      5.30 o
 -13   1  11       98.50       76.26      6.29 o
 -12   1  11      959.16      926.97     18.01 o
 -11   1  11      199.07      169.35      9.32 o
 -10   1  11       12.80       11.76      5.26 o
  -9   1  11      620.37      622.01     14.37 o
  -8   1  11     2213.09     2275.95     27.82 o
  -7   1  11       32.24       24.84      5.08 o
  -6   1  11      337.81      315.46      8.74 o
  -5   1  11      417.47      389.32     10.31 o
  -4   1  11      920.47      765.35     13.30 o
  -3   1  11      571.89      656.14     11.31 o
  -2   1  11      179.10      229.17      6.79 o
  -1   1  11      477.61      532.51     10.23 o
   0   1  11      887.53      886.81     13.54 o
   1   1  11       33.76       16.76      3.24 o
   2   1  11       24.48       35.05      3.63 o
   3   1  11      147.65      165.16      8.51 o
   4   1  11      391.92      511.65     10.21 o
   5   1  11      118.88      157.64      6.58 o
   6   1  11      257.31      242.79     10.53 o
   7   1  11      182.37      168.59      7.09 o
   8   1  11       49.05       70.79      6.31 o
   9   1  11      163.03      136.23      9.19 o
  10   1  11      975.06     1094.84     23.35 o
  11   1  11      252.32      243.05     12.64 o
  12   1  11       17.16       23.83      8.35 o
  13   1  11        3.62       -0.74      7.38 o
  14   1  11       48.07       33.98      9.81 o
  15   1  11      186.25      156.65     13.56 o
  16   1  11        0.15       -2.21      8.57 o
  17   1  11       19.18       14.56      9.56 o
  18   1  11        1.95       -8.57      8.57 o
  19   1  11       20.86        8.99     10.25 o
  20   1  11        6.18       -9.12     10.11 o
  21   1  11       11.97       22.21     11.38 o
  22   1  11       14.18       -0.60     15.71 o
  23   1  11       19.38       31.11     25.92 o
 -28   2  11        0.07        8.94     11.65 o
 -27   2  11       10.35        8.62     11.26 o
 -26   2  11        0.03       -8.50      9.92 o
 -25   2  11       16.67       26.21     11.12 o
 -24   2  11       14.51       11.18      8.20 o
 -23   2  11        0.09       -8.55     11.48 o
 -22   2  11        9.28        4.65      7.15 o
 -21   2  11       33.25       43.65      8.60 o
 -20   2  11       86.39       87.26      9.34 o
 -19   2  11       65.11       58.77     12.10 o
 -18   2  11      328.76      376.85     14.41 o
 -17   2  11       12.15       11.64      6.05 o
 -16   2  11        1.96       10.59      5.85 o
 -15   2  11        7.80       14.23      5.23 o
 -14   2  11      361.59      398.88     17.58 o
 -13   2  11       13.85       11.01      5.12 o
 -12   2  11      152.56      150.46      9.66 o
 -11   2  11       32.46       18.03      7.04 o
 -10   2  11      767.92      698.81     26.56 o
  -9   2  11       29.49       42.82      6.10 o
  -8   2  11       23.32       37.29      5.22 o
  -7   2  11       95.26       91.33      7.32 o
  -6   2  11       19.64       14.55      4.70 o
  -5   2  11      180.03      211.38      7.74 o
  -4   2  11       21.45       13.19      3.25 o
  -3   2  11      460.30      444.45     12.02 o
  -2   2  11       99.38      132.17      6.40 o
  -1   2  11       69.83       94.22      5.93 o
   0   2  11       65.04       71.20      5.22 o
   1   2  11       40.85       60.26      4.52 o
   2   2  11      836.20      913.67     13.31 o
   3   2  11      419.84      400.10      9.05 o
   4   2  11      442.74      425.76      9.58 o
   5   2  11     2204.91     2292.46     27.95 o
   6   2  11       50.88       48.39      4.89 o
   7   2  11        0.04        7.46      4.49 o
   8   2  11      749.73      803.81     19.24 o
   9   2  11       56.79       59.65      7.22 o
  10   2  11       44.18       31.55      6.84 o
  11   2  11      141.43      163.95     10.82 o
  12   2  11       98.19       75.79     13.68 o
  13   2  11       15.76       11.66      6.67 o
  14   2  11        0.82        0.00      8.05 o
  15   2  11        0.00       -3.36      8.57 o
  16   2  11        0.05        1.41     10.10 o
  17   2  11       43.59       32.40     10.44 o
  18   2  11        1.86        1.52     11.53 o
  19   2  11        1.10        3.78     10.44 o
  20   2  11        3.38        0.32     10.95 o
  21   2  11        0.19        6.05     11.45 o
  22   2  11       42.11       53.55     15.92 o
 -28   3  11        0.16        3.75     11.12 o
 -27   3  11        0.79       -9.75     10.73 o
 -26   3  11        3.84       20.31     11.45 o
 -25   3  11       93.07       98.68     11.70 o
 -24   3  11       10.13       12.81      8.60 o
 -23   3  11       30.51       36.37      9.24 o
 -22   3  11      230.94      232.80     13.51 o
 -21   3  11      175.74      200.58     12.78 o
 -20   3  11       10.96        6.36      6.95 o
 -19   3  11        6.68       -5.05      6.32 o
 -18   3  11       76.07       79.88      8.13 o
 -17   3  11        0.29        6.35      5.97 o
 -16   3  11        0.09       -5.61      5.61 o
 -15   3  11      656.69      657.27     15.65 o
 -14   3  11     1311.64     1263.78     24.40 o
 -13   3  11     1060.80     1031.31     19.08 o
 -12   3  11      184.86      217.52      8.59 o
 -11   3  11      176.82      156.93      8.33 o
 -10   3  11      699.04      643.01     19.03 o
  -9   3  11      444.38      400.77     13.32 o
  -8   3  11      147.70      108.59      8.06 o
  -7   3  11      354.93      369.50     12.56 o
  -6   3  11       11.00       25.39      5.65 o
  -5   3  11     2056.00     2121.51     31.54 o
  -4   3  11      550.74      527.84     13.27 o
  -3   3  11        5.97        1.22      3.98 o
  -2   3  11      358.92      213.42      8.92 o
  -1   3  11       45.41       78.14      6.67 o
   0   3  11      485.53      452.67     11.34 o
   1   3  11       81.16      126.11      6.72 o
   2   3  11      344.57      349.87     11.40 o
   3   3  11      878.64      832.07     21.45 o
   4   3  11      189.21      135.28      7.34 o
   5   3  11       47.86       55.18      5.93 o
   6   3  11     1553.19     1695.99     27.91 o
   7   3  11     2639.72     2443.61     33.21 o
   8   3  11      165.04      216.98     10.93 o
   9   3  11       29.67       69.25     10.55 o
  10   3  11      299.64      308.74     13.11 o
  11   3  11        0.32        6.69      6.84 o
  12   3  11       93.55      120.76     10.09 o
  13   3  11       10.78        0.73      6.84 o
  14   3  11        0.79        5.20      7.22 o
  15   3  11        9.89       15.13      7.50 o
  16   3  11        8.80        0.57     10.52 o
  17   3  11        0.00        5.75     10.91 o
  18   3  11        7.96        7.05     11.24 o
  19   3  11       29.83       11.81     11.50 o
  20   3  11        5.41       -4.45     12.08 o
  21   3  11        6.50       34.41     14.57 o
  22   3  11        2.04      -13.04     13.04 o
 -27   4  11        0.98       -6.76     11.38 o
 -26   4  11        9.97       39.15     12.47 o
 -25   4  11      149.01      155.82     15.58 o
 -24   4  11        0.00        1.67      8.60 o
 -23   4  11       58.02       73.92     10.57 o
 -22   4  11       11.08       -1.33      8.42 o
 -21   4  11        0.36       -2.37      7.45 o
 -20   4  11        0.20       -6.49      6.49 o
 -19   4  11        0.17       -2.30      6.08 o
 -18   4  11       32.38       35.29      6.89 o
 -17   4  11      719.19      683.46     17.20 o
 -16   4  11        0.39       -1.55      5.93 o
 -15   4  11      436.40      465.55     15.84 o
 -14   4  11     1292.15     1217.74     29.26 o
 -13   4  11       33.45       38.14      6.72 o
 -12   4  11      866.84      977.85     20.29 o
 -11   4  11      436.41      377.54     13.14 o
 -10   4  11     1575.75     1542.47     34.05 o
  -9   4  11      777.04      772.50     17.36 o
  -8   4  11      455.85      482.48     13.55 o
  -7   4  11       74.87       84.28      6.60 o
  -6   4  11      212.33      190.97     12.01 o
  -5   4  11      175.45      191.36      9.05 o
  -4   4  11      106.57       84.29      6.67 o
  -3   4  11       25.18       15.59      5.21 o
  -2   4  11      149.27      148.80      8.14 o
  -1   4  11      259.62      248.74     10.60 o
   0   4  11       27.10       24.24      4.47 o
   1   4  11      428.68      478.10     13.01 o
   2   4  11       74.84       69.18      6.00 o
   3   4  11      133.10      122.62      8.44 o
   4   4  11      247.99      241.45     11.06 o
   5   4  11       88.86       93.79     11.46 o
   6   4  11      289.81      259.75     12.06 o
   7   4  11       70.22      106.01     14.14 o
   8   4  11     1399.92     1325.14     28.33 o
   9   4  11        2.08        0.53      8.73 o
  10   4  11       33.87       26.79     10.48 o
  11   4  11       41.99       68.48     11.79 o
  12   4  11       21.18       15.01      9.90 o
  13   4  11      111.18       95.84     17.09 o
  14   4  11        7.43       19.18     15.55 o
  15   4  11        7.47      -12.96     18.15 o
  16   4  11        4.12        2.59     20.74 o
  17   4  11        5.19       17.57     16.19 o
  18   4  11        0.97       18.76     14.87 o
  19   4  11       35.50       33.02     17.34 o
  20   4  11        2.77      -14.32     14.32 o
  21   4  11        1.01      -29.09     29.81 o
 -26   5  11        3.63        2.35     11.53 o
 -25   5  11       10.18       10.01      9.75 o
 -24   5  11        7.96       10.58      9.32 o
 -23   5  11       22.26       37.13      9.75 o
 -22   5  11       10.67       16.61      8.27 o
 -21   5  11       89.34       79.01      9.25 o
 -20   5  11       73.46       86.50      9.46 o
 -19   5  11        4.47        3.05      6.56 o
 -18   5  11       25.08       21.77      9.66 o
 -17   5  11      312.98      359.97     13.72 o
 -16   5  11      541.26      624.42     16.50 o
 -15   5  11      451.33      429.67     15.55 o
 -14   5  11      379.58      376.44     13.17 o
 -13   5  11       59.24       64.97      7.95 o
 -12   5  11     2462.15     2572.10     39.61 o
 -11   5  11      902.50      940.94     22.99 o
 -10   5  11      119.48      146.18     10.47 o
  -9   5  11      454.63      503.39     17.85 o
  -8   5  11      216.37      223.24     10.43 o
  -7   5  11       37.67       26.25      7.78 o
  -6   5  11      117.98      118.78     10.06 o
  -5   5  11      182.75      185.13     11.22 o
  -4   5  11        0.23        0.57      5.36 o
  -3   5  11       63.24       79.67     10.26 o
  -2   5  11     1116.18     1041.76     28.56 o
  -1   5  11      121.11      129.32     11.50 o
   0   5  11      396.11      351.93     17.30 o
   1   5  11        0.02       -5.69      5.69 o
   2   5  11      144.08       98.55      9.39 o
   3   5  11      135.41      124.96     10.89 o
   4   5  11      269.46      264.47     14.39 o
   5   5  11      446.20      449.62     19.79 o
   6   5  11       28.97       42.29      9.90 o
   7   5  11       48.53       47.17     10.91 o
   8   5  11      115.93      131.31     13.47 o
   9   5  11      256.34      267.57     17.83 o
  10   5  11       76.51       67.97     12.91 o
  11   5  11      310.70      297.16     21.61 o
  12   5  11       59.67       79.69     12.90 o
  13   5  11        4.30       -9.17     15.55 o
  14   5  11       53.11       25.77     19.44 o
  15   5  11       10.54        3.46     13.66 o
  16   5  11       35.67       72.58     18.06 o
  17   5  11        4.21        0.32     14.32 o
  18   5  11        0.46      -16.13     16.19 o
  19   5  11        4.63       14.33     17.34 o
  20   5  11        6.14       13.70     18.66 o
  21   5  11        4.52      -10.37     28.51 o
 -25   6  11        0.41       11.51     10.23 o
 -24   6  11        1.34        5.25      9.85 o
 -23   6  11        0.01       -4.33      9.24 o
 -22   6  11       77.46       78.45      9.95 o
 -21   6  11        6.92       -1.64      7.33 o
 -20   6  11        1.41        8.24      7.02 o
 -19   6  11        0.35        0.91      6.67 o
 -18   6  11        3.81        0.00      6.83 o
 -17   6  11        0.71       -3.19      6.26 o
 -16   6  11        3.24        9.08      6.76 o
 -15   6  11      129.89      135.76      8.83 o
 -14   6  11      374.47      324.85     16.11 o
 -13   6  11      213.27      215.96     16.35 o
 -12   6  11       35.12       52.27      7.74 o
 -11   6  11     1771.46     1612.25     29.84 o
 -10   6  11      114.18      140.96     14.97 o
  -9   6  11       84.50      100.55     18.50 o
  -8   6  11      109.12       87.19     12.35 o
  -7   6  11      116.99       84.32      7.45 o
  -6   6  11        0.20       -5.23      6.02 o
  -5   6  11      428.58      330.71     21.01 o
  -4   6  11        0.30       13.59      6.10 o
  -3   6  11        4.74        9.20      6.52 o
  -2   6  11       58.13       38.74      9.81 o
  -1   6  11        6.74        1.56      6.91 o
   0   6  11       42.87       16.29      8.38 o
   1   6  11       40.11       31.73      7.89 o
   2   6  11        5.76       -6.36      6.36 o
   3   6  11      210.09      169.04     15.50 o
   4   6  11       79.26       97.56     10.89 o
   5   6  11       86.57      102.67     12.91 o
   6   6  11      924.25      896.71     59.83 o
   7   6  11       98.67      113.27     14.41 o
   8   6  11        3.82        9.14      9.90 o
   9   6  11      122.75      130.13     14.82 o
  10   6  11       42.15       61.31     13.30 o
  11   6  11      103.97       89.12     14.28 o
  12   6  11       22.35       32.40     12.76 o
  13   6  11        1.22       -2.22     15.55 o
  14   6  11       58.58       55.88     16.19 o
  15   6  11       30.05       22.03     24.63 o
  16   6  11        3.75      -13.66     13.66 o
  17   6  11        5.04      -15.55     15.55 o
  18   6  11       97.16       91.88     21.77 o
  19   6  11        0.70       -2.87     19.44 o
  20   6  11        8.98      -15.55     28.51 o
 -24   7  11       54.05       42.64     15.34 o
 -23   7  11        0.89       17.68     11.38 o
 -22   7  11       11.85        8.59      9.34 o
 -21   7  11        2.24       -8.80      8.80 o
 -20   7  11        0.05       -8.11      8.11 o
 -19   7  11       67.10       85.00     10.42 o
 -18   7  11        0.10        6.64      8.14 o
 -17   7  11        0.13        8.27      7.24 o
 -16   7  11        1.38        0.29      6.84 o
 -15   7  11       77.17       88.36      8.89 o
 -14   7  11      251.45      285.06     18.40 o
 -13   7  11        0.79        9.22      6.95 o
 -12   7  11       70.19       84.80      9.53 o
 -11   7  11       77.58      103.11      9.87 o
 -10   7  11       19.49        0.83      6.84 o
  -9   7  11      207.90      221.55     13.56 o
  -8   7  11      280.52      306.54     13.98 o
  -7   7  11       22.49       17.68      7.48 o
  -6   7  11      608.91      676.34     24.89 o
  -5   7  11        0.06       -8.18      8.18 o
  -4   7  11      235.09      251.96     16.10 o
  -3   7  11       47.97       16.01      9.06 o
  -2   7  11      663.51      670.98     27.59 o
  -1   7  11        6.03        8.64      8.38 o
   0   7  11        9.62        2.44      7.24 o
   1   7  11      255.43      217.42     17.96 o
   2   7  11      320.69      372.28     17.32 o
   3   7  11       89.63       84.35     11.53 o
   4   7  11       69.21       90.47     13.38 o
   5   7  11      255.72      245.20     21.14 o
   6   7  11       98.02       94.39     12.91 o
   7   7  11      130.21      112.60     14.82 o
   8   7  11      246.53      311.69     21.24 o
   9   7  11       98.69      116.79     15.62 o
  10   7  11        1.78        3.04     10.91 o
  11   7  11       69.53       63.70     13.62 o
  12   7  11       53.19       28.51     12.91 o
  13   7  11       25.35       28.67     19.44 o
  14   7  11       26.52       42.43     34.99 o
  15   7  11        1.99        8.08     15.50 o
  16   7  11        1.40      -19.44     19.44 o
  17   7  11       12.67        2.32     29.81 o
  18   7  11       11.04       20.74     28.51 o
 -23   8  11        2.07        1.67     14.28 o
 -22   8  11       35.83       62.10     16.47 o
 -21   8  11        8.14       23.73     11.53 o
 -20   8  11        0.03       -9.88      9.88 o
 -19   8  11        0.26        2.03      9.71 o
 -18   8  11        3.76        3.78      9.88 o
 -17   8  11       61.30       79.72     11.81 o
 -16   8  11        3.18        3.87      9.11 o
 -15   8  11       24.72       19.11      8.46 o
 -14   8  11       23.20       23.19      8.04 o
 -13   8  11       38.46       30.42      9.66 o
 -12   8  11       19.48        9.97      8.35 o
 -11   8  11       56.47       71.57     10.89 o
 -10   8  11       47.25       37.53     11.24 o
  -9   8  11      484.57      529.13     26.96 o
  -8   8  11       10.69        9.43      9.72 o
  -7   8  11        1.58       -3.56      8.73 o
  -6   8  11      148.88      112.23     14.48 o
  -5   8  11       14.01        1.57      9.16 o
  -4   8  11        3.07       -7.41      8.38 o
  -3   8  11       11.81       10.37      9.16 o
  -2   8  11       23.07       17.67      9.72 o
  -1   8  11       39.24       49.59      9.70 o
   0   8  11       27.85        8.48      8.38 o
   1   8  11        0.29       -5.47      7.38 o
   2   8  11      124.15      128.47     13.25 o
   3   8  11       15.15       34.68     10.06 o
   4   8  11       12.14        7.28     11.11 o
   5   8  11       28.19       21.53     10.91 o
   6   8  11       60.18       54.49     15.90 o
   7   8  11       35.79       46.47     12.76 o
   8   8  11      115.85      149.24     21.03 o
   9   8  11       13.30       20.74     11.97 o
  10   8  11       56.90       45.31     12.54 o
  11   8  11       22.26       52.45     16.03 o
  12   8  11        0.76       -5.18     10.67 o
  13   8  11        0.98       22.71     12.91 o
  14   8  11        6.10       -9.22     16.19 o
  15   8  11        0.11        3.89     16.50 o
  16   8  11        0.64      -15.50     15.50 o
  17   8  11       23.14       10.37     25.92 o
 -21   9  11        9.21       22.60     14.82 o
 -20   9  11        1.17       12.40     15.41 o
 -19   9  11       14.44        5.75     13.10 o
 -18   9  11       68.44       95.48     13.81 o
 -17   9  11       25.87       37.53     13.10 o
 -16   9  11       20.83       22.81      8.83 o
 -15   9  11        6.24        2.29      8.46 o
 -14   9  11       89.28      112.71     11.68 o
 -13   9  11       52.73       29.32     10.44 o
 -12   9  11        0.04       -8.18      8.18 o
 -11   9  11        9.61       12.24     11.24 o
 -10   9  11       34.34       20.74     11.24 o
  -9   9  11       53.75       55.34     13.23 o
  -8   9  11        4.06        4.56     11.24 o
  -7   9  11      153.82      131.90     17.34 o
  -6   9  11      140.25      135.56     15.15 o
  -5   9  11      325.67      325.38     31.48 o
  -4   9  11        4.38      -10.33     12.21 o
  -3   9  11       36.79       17.22     12.61 o
  -2   9  11        0.05       -6.57      8.24 o
  -1   9  11       47.60       84.15     11.95 o
   0   9  11       64.21       54.06     10.59 o
   1   9  11       11.04        2.45      8.48 o
   2   9  11       27.77       42.38     10.71 o
   3   9  11        6.34       -9.00      9.90 o
   4   9  11        2.12       -6.05     10.48 o
   5   9  11        8.24       13.74     13.26 o
   6   9  11       33.64       30.12     12.08 o
   7   9  11        3.59       -0.90     10.91 o
   8   9  11       15.16       17.14     11.79 o
   9   9  11       14.21       20.64     21.97 o
  10   9  11        4.24       -2.48     12.21 o
  11   9  11        2.64       16.42     13.47 o
  12   9  11        2.93        0.62     12.91 o
  13   9  11       33.11       33.12     17.58 o
  14   9  11        5.88        6.91     13.47 o
  15   9  11       45.20      129.61     36.29 o
 -19  10  11       10.52       -0.91     17.50 o
 -18  10  11       17.60       38.66     17.67 o
 -17  10  11        0.03       -6.00     10.65 o
 -16  10  11       22.16       18.81      9.98 o
 -15  10  11       54.14       43.65     11.06 o
 -14  10  11        9.40        6.03      9.05 o
 -13  10  11        0.41       -8.04      8.04 o
 -12  10  11       10.71       12.63     12.08 o
 -11  10  11       18.37        8.86     11.79 o
 -10  10  11        9.33        4.63     11.22 o
  -9  10  11       10.86        3.80     21.71 o
  -8  10  11       17.32        5.08     11.24 o
  -7  10  11        0.67        8.03     12.08 o
  -6  10  11        1.05       -8.51     16.32 o
  -5  10  11        4.56       -9.61      9.61 o
  -4  10  11      175.07      148.98     16.10 o
  -3  10  11       15.07       18.74      9.39 o
  -2  10  11        0.04        4.27      9.73 o
  -1  10  11        1.53       -8.16      8.72 o
   0  10  11       80.28       55.27     15.21 o
   1  10  11        0.27      -11.22     11.22 o
   2  10  11       31.61       45.23     11.79 o
   3  10  11        4.83        1.24     14.34 o
   4  10  11       16.43       16.83     11.79 o
   5  10  11       34.49       17.36     11.79 o
   6  10  11        0.27       -4.21     11.84 o
   7  10  11       28.54        1.41     11.41 o
   8  10  11        0.22      -11.41     11.41 o
   9  10  11        6.04       15.55     13.47 o
  10  10  11        0.13       -8.33     12.76 o
  11  10  11        4.12       -4.04     12.91 o
  12  10  11        2.04      -16.19     16.19 o
  13  10  11        0.60       -7.78     16.19 o
 -16  11  11        0.86      -13.62     13.62 o
 -15  11  11        1.60       -9.69      9.69 o
 -14  11  11        7.68       -2.19     10.33 o
 -13  11  11        3.59       -6.61     11.20 o
 -12  11  11       19.55       14.78     13.30 o
 -11  11  11        2.58       -3.83     13.30 o
 -10  11  11        0.05        6.49     12.08 o
  -9  11  11        0.00       -2.89     12.08 o
  -8  11  11       22.78       37.55     14.36 o
  -7  11  11        7.83       16.98     13.92 o
  -6  11  11       26.01       37.04     31.59 o
  -5  11  11        9.36       -7.50      9.93 o
  -4  11  11        0.13       -8.84      8.84 o
  -3  11  11        4.57       -7.64      9.71 o
  -2  11  11       11.62       16.04     10.85 o
  -1  11  11       29.11        2.94     10.30 o
   0  11  11        9.47       11.21     16.46 o
   1  11  11        0.07        3.41     10.26 o
   2  11  11        5.41       12.55     11.79 o
   3  11  11       10.60      -17.65     17.65 o
   4  11  11        9.73       18.05     12.41 o
   5  11  11        2.53        2.03     12.21 o
   6  11  11       18.51       32.77     14.82 o
   7  11  11       76.85       66.07     16.33 o
   8  11  11       12.06       20.74     14.46 o
   9  11  11       36.95       32.40     18.06 o
  10  11  11        8.96        1.30     16.50 o
 -12  12  11        5.45       -5.35     14.59 o
 -11  12  11        4.72      -13.62     13.62 o
 -10  12  11        4.89      -20.25     20.25 o
  -9  12  11       12.28       21.03     14.76 o
  -8  12  11        4.80        2.07     14.79 o
  -7  12  11       15.29        5.15     13.62 o
  -6  12  11        3.47        8.44     11.65 o
  -5  12  11        1.86       -5.82     13.47 o
  -4  12  11        7.22      -10.96     11.21 o
  -3  12  11        5.70       -4.89     10.42 o
  -2  12  11        0.31        6.26     11.76 o
  -1  12  11        0.00       -7.04     11.79 o
   0  12  11        5.19       -2.19     12.41 o
   1  12  11        5.51       -6.72     11.41 o
   2  12  11        9.86        9.23     12.91 o
   3  12  11      115.49      150.29     19.34 o
   4  12  11      167.73      215.80     21.92 o
   5  12  11       44.11       39.08     14.76 o
   6  12  11       27.81       42.90     18.06 o
 -28   0  12       77.73       62.95     18.66 o
 -27   0  12        0.51      -12.81     15.50 o
 -26   0  12       11.02       19.87     16.19 o
 -25   0  12        0.31        4.21     14.32 o
 -24   0  12        5.80       -4.44     14.26 o
 -23   0  12        5.05      -10.06     10.06 o
 -22   0  12       12.46       32.56     11.79 o
 -21   0  12      179.99      110.79     13.62 o
 -20   0  12       17.52       20.50      9.72 o
 -19   0  12      231.93      194.90     14.60 o
 -18   0  12      338.20      206.55     14.36 o
 -17   0  12        3.51       -2.76      7.79 o
 -16   0  12        1.58        0.11      8.53 o
 -15   0  12       10.68        8.62      7.39 o
 -14   0  12        3.38       -8.63      8.63 o
 -13   0  12       30.99       42.78      9.72 o
 -12   0  12      570.81      515.52     20.32 o
 -11   0  12      443.68      426.88     18.42 o
 -10   0  12      560.32      504.97     24.32 o
  -9   0  12       44.76       16.85      6.63 o
  -8   0  12      103.38       98.97     14.16 o
  -7   0  12      372.15      400.01     16.67 o
  -6   0  12      143.46      130.21      9.35 o
  -5   0  12      418.77      557.70     17.21 o
  -4   0  12      112.22       68.45      6.42 o
  -3   0  12     1177.32     1160.47     26.94 o
  -2   0  12       79.28       36.43      6.73 o
  -1   0  12       31.64       62.00      6.74 o
   0   0  12      414.83      483.26     14.02 o
   1   0  12       91.98       85.13      7.24 o
   2   0  12       36.19       31.13      5.21 o
   3   0  12       26.18       38.78      5.46 o
   4   0  12     1180.87      961.78     26.17 o
   5   0  12      810.02      725.14     17.27 o
   6   0  12      347.27      335.39     15.80 o
   7   0  12      129.59      150.54     11.32 o
   8   0  12     1007.73     1095.73     28.21 o
   9   0  12     1258.42     1105.90     45.36 o
  10   0  12      480.77      516.32     27.49 o
  11   0  12       10.08       27.22     12.83 o
  12   0  12        5.37       15.35     11.81 o
  13   0  12        4.31       -4.71      9.96 o
  14   0  12        8.25        5.78     11.81 o
  15   0  12      285.88      320.18     25.66 o
  16   0  12       12.28       20.39     14.26 o
  17   0  12        2.90       -3.11     13.66 o
  18   0  12       18.06      -12.44     12.44 o
  19   0  12       14.14       18.15     16.50 o
  20   0  12        0.18        0.00     22.03 o
  21   0  12       15.56        3.74     16.19 o
  22   0  12        7.34        2.59     28.51 o
 -28   1  12       19.40        2.59     11.45 o
 -27   1  12       35.22       33.36     12.06 o
 -26   1  12       10.69       18.50      9.68 o
 -25   1  12       52.30       73.08     11.60 o
 -24   1  12       62.31       70.14     10.28 o
 -23   1  12      115.52      111.41     13.21 o
 -22   1  12       19.78       22.71      8.88 o
 -21   1  12      275.16      260.77     20.32 o
 -20   1  12        0.59        0.06      6.56 o
 -19   1  12        2.96       -5.49      5.49 o
 -18   1  12       16.40       12.24      6.13 o
 -17   1  12      190.67      162.30      9.05 o
 -16   1  12      469.44      460.43     13.22 o
 -15   1  12      314.36      259.03      9.33 o
 -14   1  12      119.89      120.62      9.69 o
 -13   1  12       42.20       58.61      7.61 o
 -12   1  12      205.43      160.13      9.85 o
 -11   1  12     1045.68     1041.03     22.14 o
 -10   1  12       80.20       88.86      8.03 o
  -9   1  12      529.95      537.11     15.84 o
  -8   1  12     1156.18     1206.82     18.39 o
  -7   1  12      672.67      651.74     12.94 o
  -6   1  12        8.63       27.69      4.07 o
  -5   1  12     1846.49     1879.70     24.63 o
  -4   1  12       58.43       61.72      4.98 o
  -3   1  12      341.83      319.73     11.11 o
  -2   1  12       19.78       12.23      4.53 o
  -1   1  12       56.74       78.25      5.56 o
   0   1  12       36.60       24.71      3.95 o
   1   1  12      137.33      133.03      5.44 o
   2   1  12      210.71      198.09      6.71 o
   3   1  12      201.17      246.10      7.57 o
   4   1  12      209.28      270.14     11.31 o
   5   1  12       21.00       45.59      5.99 o
   6   1  12       10.21       14.33      4.48 o
   7   1  12       53.28       28.96      5.45 o
   8   1  12       10.69       10.76      8.33 o
   9   1  12      132.21      136.95      9.59 o
  10   1  12      498.65      539.56     16.45 o
  11   1  12       17.31       12.36      8.35 o
  12   1  12       64.85       38.80      9.35 o
  13   1  12       24.86       15.45      8.69 o
  14   1  12       90.01      110.99     12.26 o
  15   1  12       22.59       32.23      9.66 o
  16   1  12        0.06        3.19      8.72 o
  17   1  12        6.25        1.85      9.39 o
  18   1  12        2.98       -1.42      9.88 o
  19   1  12        1.75        2.89     10.65 o
  20   1  12        1.57      -13.10     13.10 o
  21   1  12       16.48       12.56     12.51 o
  22   1  12        0.73      -18.33     18.33 o
 -28   2  12       47.57       19.92     12.26 o
 -27   2  12       32.57       52.36     12.77 o
 -26   2  12       17.29       25.18     10.70 o
 -25   2  12      407.99      451.75     21.21 o
 -24   2  12       39.54       38.66      9.48 o
 -23   2  12      147.42      147.39     12.29 o
 -22   2  12       92.43       89.24     11.04 o
 -21   2  12       47.87       43.60      8.60 o
 -20   2  12      223.99      246.92     13.08 o
 -19   2  12       33.52       51.69      8.04 o
 -18   2  12       39.98       37.13      7.86 o
 -17   2  12      609.87      566.62     15.14 o
 -16   2  12      173.66      178.29      9.40 o
 -15   2  12      399.43      354.77     15.84 o
 -14   2  12      271.73      276.90     11.91 o
 -13   2  12       11.19        7.31      7.04 o
 -12   2  12      739.20      694.51     20.86 o
 -11   2  12     1166.49     1067.23     30.26 o
 -10   2  12      113.53       88.73      9.56 o
  -9   2  12     3023.59     2905.45     52.38 o
  -8   2  12       11.00       -1.04      4.70 o
  -7   2  12      207.97      265.44     15.92 o
  -6   2  12       16.55       24.30      4.57 o
  -5   2  12      148.23      150.11      7.35 o
  -4   2  12     1347.53     1337.39     23.25 o
  -3   2  12      584.48      602.12     18.07 o
  -2   2  12      500.64      493.04     15.26 o
  -1   2  12      286.06      310.49      9.83 o
   0   2  12       42.66       35.93      4.61 o
   1   2  12      760.62      740.89     12.85 o
   2   2  12       27.79       27.51      4.07 o
   3   2  12       37.71       31.10      4.24 o
   4   2  12       34.79       44.87      5.76 o
   5   2  12     1045.04     1080.20     17.21 o
   6   2  12        3.58       11.99      5.80 o
   7   2  12      391.60      330.13     12.99 o
   8   2  12     1101.85     1225.28     24.76 o
   9   2  12       96.46       75.22      8.75 o
  10   2  12      775.69      859.81     21.33 o
  11   2  12       70.50       87.99      9.58 o
  12   2  12      232.95      208.88     12.11 o
  13   2  12       59.68       78.36     10.87 o
  14   2  12       24.38       22.96      8.93 o
  15   2  12       42.30       14.46      8.93 o
  16   2  12      106.07      163.41     14.79 o
  17   2  12       14.27        9.42      9.66 o
  18   2  12      102.33       85.67     15.34 o
  19   2  12        0.01       -8.19     11.24 o
  20   2  12       34.14       53.68     14.76 o
  21   2  12        6.98      -13.35     13.35 o
 -27   3  12       12.18       30.85     12.29 o
 -26   3  12        0.32       -6.56     10.75 o
 -25   3  12       23.32       24.38      9.98 o
 -24   3  12      187.97      208.25     14.49 o
 -23   3  12        0.85       -8.32      8.32 o
 -22   3  12       60.83       65.27     10.14 o
 -21   3  12       35.61       22.89      8.20 o
 -20   3  12       52.66       56.29      8.97 o
 -19   3  12       46.16       47.13      7.74 o
 -18   3  12       17.31       25.53      6.76 o
 -17   3  12       38.64       53.98      8.11 o
 -16   3  12      129.12      121.19      8.50 o
 -15   3  12      958.12      895.14     18.56 o
 -14   3  12       10.47       18.77      6.56 o
 -13   3  12      154.73      140.33     11.21 o
 -12   3  12      283.13      246.39     13.81 o
 -11   3  12       42.35       37.94      8.38 o
 -10   3  12     1270.70     1172.22     27.09 o
  -9   3  12      298.22      269.88     10.19 o
  -8   3  12      592.68      578.18     25.67 o
  -7   3  12       88.09       95.20     11.59 o
  -6   3  12       69.38       64.39      7.48 o
  -5   3  12       24.71       12.49      4.70 o
  -4   3  12     2617.49     2644.29     43.32 o
  -3   3  12       27.17       39.70      6.56 o
  -2   3  12       24.48       10.11      4.89 o
  -1   3  12       29.61       24.96      5.46 o
   0   3  12       74.94       82.31      6.18 o
   1   3  12      400.18      407.32     13.38 o
   2   3  12       38.15       38.76      5.61 o
   3   3  12      103.51      121.46      7.14 o
   4   3  12       58.65       49.42      6.18 o
   5   3  12        8.38        2.69      4.67 o
   6   3  12       13.14       11.94      5.31 o
   7   3  12      807.04      763.98     16.82 o
   8   3  12      107.89      158.13     10.47 o
   9   3  12      840.07      958.65     39.87 o
  10   3  12      250.12      211.29     21.13 o
  11   3  12       25.80       37.77      8.34 o
  12   3  12       76.45      102.30     11.84 o
  13   3  12        4.57       -1.94      7.48 o
  14   3  12        0.01       -4.16      9.81 o
  15   3  12        4.99       -9.72      9.72 o
  16   3  12       15.08       13.68     13.00 o
  17   3  12        1.31        8.29     11.79 o
  18   3  12        1.22      -10.91     10.91 o
  19   3  12        5.76       -0.73     11.79 o
  20   3  12        1.84        3.92     13.30 o
  21   3  12        4.25      -16.19     16.19 o
 -27   4  12       10.85       21.63     12.23 o
 -26   4  12        3.12       -0.14      9.24 o
 -25   4  12       37.84       42.72     11.02 o
 -24   4  12        7.05       -8.56      9.05 o
 -23   4  12        1.53       -2.18      8.34 o
 -22   4  12        7.84        2.62     10.88 o
 -21   4  12        6.73       17.05      8.34 o
 -20   4  12        4.27        3.84      6.56 o
 -19   4  12       28.22       34.56      7.58 o
 -18   4  12       83.45       83.25      9.85 o
 -17   4  12        9.63        6.99      6.96 o
 -16   4  12      142.11      126.74      8.83 o
 -15   4  12        7.91       11.16      7.92 o
 -14   4  12       70.08       92.66      9.19 o
 -13   4  12      570.35      549.29     15.07 o
 -12   4  12      243.48      281.13     10.92 o
 -11   4  12       81.25       62.81     12.35 o
 -10   4  12     1492.43     1640.82     39.68 o
  -9   4  12      943.98      930.89     20.10 o
  -8   4  12      134.55      145.64     10.68 o
  -7   4  12      276.20      270.65     19.85 o
  -6   4  12      149.23      153.32      8.85 o
  -5   4  12       12.80       10.73      5.37 o
  -4   4  12       86.46       65.95      7.04 o
  -3   4  12        1.60        0.16      4.28 o
  -2   4  12       96.85       75.93      7.04 o
  -1   4  12       11.36        9.47      5.21 o
   0   4  12      127.68      177.81     10.89 o
   1   4  12      114.55       86.75      8.34 o
   2   4  12        1.96        6.97      4.95 o
   3   4  12       67.85       48.48      7.24 o
   4   4  12      145.19      154.65      9.64 o
   5   4  12      411.52      435.41     15.62 o
   6   4  12     1017.34      943.31     25.89 o
   7   4  12       20.92       14.32      7.87 o
   8   4  12      251.91      189.43     21.43 o
   9   4  12        0.05        3.73     13.71 o
  10   4  12        9.79       -6.19      8.98 o
  11   4  12       99.20      149.10     15.62 o
  12   4  12       99.56      136.72     15.25 o
  13   4  12      149.10      135.51     15.25 o
  14   4  12       17.03       10.01     17.63 o
  15   4  12       18.87        2.25     10.91 o
  16   4  12        0.09       -4.15     13.66 o
  17   4  12       28.93       23.91     18.15 o
  18   4  12        3.35      -15.50     15.50 o
  19   4  12        0.83      -14.32     14.32 o
  20   4  12        0.60       -9.69     17.34 o
 -26   5  12        0.04       -3.03      9.98 o
 -25   5  12        0.25       18.06      9.93 o
 -24   5  12        3.83        2.05      9.19 o
 -23   5  12        5.06       21.96     10.25 o
 -22   5  12       41.96       29.87     11.01 o
 -21   5  12       17.55       30.65      8.44 o
 -20   5  12        7.40        5.28      6.83 o
 -19   5  12       50.11       48.90      7.94 o
 -18   5  12       81.11       80.20      8.81 o
 -17   5  12        1.03       -5.04      5.86 o
 -16   5  12       40.51       37.72      8.31 o
 -15   5  12       12.60       19.91      7.77 o
 -14   5  12        0.78        2.45      8.72 o
 -13   5  12      230.18      218.10     10.55 o
 -12   5  12     1681.17     1636.54     34.65 o
 -11   5  12     3325.47     3402.77     48.30 o
 -10   5  12      925.34      875.99     20.07 o
  -9   5  12      146.43      175.92     12.36 o
  -8   5  12       15.44       21.30      6.28 o
  -7   5  12        1.87       -7.98     10.48 o
  -6   5  12      171.32      183.37     11.22 o
  -5   5  12      387.67      447.17     16.21 o
  -4   5  12      168.99      192.02     16.89 o
  -3   5  12      195.35      166.75     10.59 o
  -2   5  12       12.84        1.35      5.69 o
  -1   5  12       89.37       81.75      9.11 o
   0   5  12        0.01       -0.63      6.42 o
   1   5  12       64.79      111.09     11.81 o
   2   5  12       12.10        6.25     10.10 o
   3   5  12       60.87       75.38     10.06 o
   4   5  12        1.67       12.56      7.89 o
   5   5  12      175.25      158.69     13.92 o
   6   5  12       16.04       25.14      9.41 o
   7   5  12       52.46       39.14     10.67 o
   8   5  12       12.54        8.04      9.41 o
   9   5  12        1.60       13.92      9.90 o
  10   5  12       49.59       39.82     11.79 o
  11   5  12      253.17      194.90     17.42 o
  12   5  12        8.06       10.89     10.67 o
  13   5  12       47.42       31.80     12.41 o
  14   5  12        1.16        4.60     11.41 o
  15   5  12        1.89       -8.55     10.67 o
  16   5  12        2.41       -9.90      9.90 o
  17   5  12       27.62        3.22     12.08 o
  18   5  12        3.62       -2.59     16.19 o
  19   5  12       22.18       41.36     21.02 o
  20   5  12        1.70      -25.92     25.92 o
 -25   6  12       23.07       28.41     11.20 o
 -24   6  12       29.39       29.72     11.02 o
 -23   6  12       15.45       35.16     10.57 o
 -22   6  12       67.55       90.77     10.44 o
 -21   6  12        8.19        6.06      7.47 o
 -20   6  12       12.81       12.31      7.50 o
 -19   6  12       67.07       56.70      8.91 o
 -18   6  12       86.34       96.47      9.47 o
 -17   6  12       17.26       31.66      7.28 o
 -16   6  12       19.98       20.85      6.72 o
 -15   6  12      136.97      134.59     10.71 o
 -14   6  12      140.79      130.62     10.83 o
 -13   6  12      268.45      275.04     13.43 o
 -12   6  12        5.10        6.27      6.67 o
 -11   6  12       57.50       67.33      9.34 o
 -10   6  12      611.19      588.80     19.41 o
  -9   6  12      399.52      492.23     26.20 o
  -8   6  12      138.27      165.69      9.79 o
  -7   6  12      125.72      149.55      9.18 o
  -6   6  12      114.74      104.58     10.44 o
  -5   6  12        0.54       -0.63      7.11 o
  -4   6  12       28.78       14.82      7.13 o
  -3   6  12        1.68        2.47     12.86 o
  -2   6  12        4.15       17.65      8.38 o
  -1   6  12      274.36      345.15     18.49 o
   0   6  12       10.56        1.41      8.61 o
   1   6  12        0.46       -2.62      6.42 o
   2   6  12      164.49      193.90     14.97 o
   3   6  12      210.91      224.56     14.58 o
   4   6  12        0.80       21.29      9.03 o
   5   6  12      150.37       91.90     12.41 o
   6   6  12       56.74       58.66     15.05 o
   7   6  12       18.82       36.56     10.98 o
   8   6  12       20.87       48.06     12.41 o
   9   6  12      984.58     1038.80     34.22 o
  10   6  12      158.52       95.92     19.55 o
  11   6  12      169.15      180.68     17.83 o
  12   6  12        0.63      -10.67     10.67 o
  13   6  12       11.79        8.84     13.08 o
  14   6  12       19.84        6.99     10.91 o
  15   6  12       32.47       32.93     13.62 o
  16   6  12        0.67        9.58     12.64 o
  17   6  12       13.97       28.96     13.87 o
  18   6  12        4.37       -4.75     13.04 o
  19   6  12        4.32      -25.92     25.92 o
 -24   7  12        2.84      -10.63     13.50 o
 -23   7  12       31.49       36.51     13.08 o
 -22   7  12       22.01       40.25     10.92 o
 -21   7  12        3.09       -0.34      8.52 o
 -20   7  12        9.68       -3.67      8.20 o
 -19   7  12        2.14        8.02      8.46 o
 -18   7  12        0.07        8.85      8.14 o
 -17   7  12        2.56       10.26      7.45 o
 -16   7  12        1.96       -2.25      6.96 o
 -15   7  12       97.92       81.12      9.64 o
 -14   7  12        6.71        3.44      7.04 o
 -13   7  12       10.17        6.49      7.50 o
 -12   7  12       99.97      117.20     10.83 o
 -11   7  12      103.46      112.07     10.22 o
 -10   7  12      214.49      174.66     12.56 o
  -9   7  12       80.14       57.14     13.81 o
  -8   7  12       37.31       41.18      9.35 o
  -7   7  12      128.96      114.32      9.54 o
  -6   7  12        0.89       -0.72      7.38 o
  -5   7  12      217.89      209.85     12.49 o
  -4   7  12        1.32       12.48      8.98 o
  -3   7  12        5.27        1.23      8.38 o
  -2   7  12      183.99      188.11     16.10 o
  -1   7  12        0.28        7.13      9.93 o
   0   7  12       49.79       89.43     12.35 o
   1   7  12       40.28       11.14      8.72 o
   2   7  12        3.54        9.83      7.89 o
   3   7  12       42.43       22.31      9.11 o
   4   7  12      217.48      236.25     16.92 o
   5   7  12        1.28        5.94      8.73 o
   6   7  12      141.69      101.76     13.92 o
   7   7  12       12.94       26.63     11.41 o
   8   7  12      122.88      141.19     15.92 o
   9   7  12       66.69       93.81     14.82 o
  10   7  12       75.64       80.67     16.42 o
  11   7  12      118.91      120.41     18.05 o
  12   7  12        0.25      -10.91     10.91 o
  13   7  12       42.41       54.47     20.17 o
  14   7  12       14.80      -15.02     15.02 o
  15   7  12        0.12       -3.15     12.76 o
  16   7  12        2.77       10.07     13.62 o
  17   7  12        0.90      -16.19     16.19 o
 -22   8  12       20.02       39.23     15.15 o
 -21   8  12       26.49       35.52     15.19 o
 -20   8  12        1.45        3.40     14.97 o
 -19   8  12      139.33      128.88     14.69 o
 -18   8  12        4.24        6.50      9.88 o
 -17   8  12       25.82       19.64      9.83 o
 -16   8  12       35.29       42.44     10.65 o
 -15   8  12       20.32       15.62      8.31 o
 -14   8  12        0.13       -0.42      8.72 o
 -13   8  12        0.89       -5.88      8.57 o
 -12   8  12       10.69       -2.02      8.18 o
 -11   8  12       12.89       -7.87      7.87 o
 -10   8  12        0.14       12.00      8.84 o
  -9   8  12      232.44      237.79     18.19 o
  -8   8  12        2.97       18.66     12.94 o
  -7   8  12       70.34       35.23     11.50 o
  -6   8  12       30.41       52.84     15.51 o
  -5   8  12       41.50       30.59     11.73 o
  -4   8  12       61.75       53.90     11.70 o
  -3   8  12       64.16       77.33     22.50 o
  -2   8  12      138.32      108.74     18.36 o
  -1   8  12      173.74      153.13     13.81 o
   0   8  12      319.23      286.01     17.01 o
   1   8  12       34.46       20.92      9.35 o
   2   8  12      313.12      357.85     18.84 o
   3   8  12       32.66       26.97     13.02 o
   4   8  12       28.47       16.10      9.90 o
   5   8  12       11.97        5.18     10.48 o
   6   8  12       52.70       55.95     18.69 o
   7   8  12       59.17       53.71     17.55 o
   8   8  12        6.90      -10.79     10.79 o
   9   8  12        2.82        0.00     10.67 o
  10   8  12        0.09        0.37     11.79 o
  11   8  12      113.22      149.32     17.54 o
  12   8  12        0.01        5.78     12.41 o
  13   8  12       11.82       13.17     12.91 o
  14   8  12       40.42       46.21     14.82 o
  15   8  12        1.74       -5.49     16.85 o
  16   8  12        2.35       23.08     22.03 o
 -21   9  12      133.13      152.94     33.70 o
 -20   9  12      113.01      146.89     16.83 o
 -19   9  12        0.05        1.75     10.71 o
 -18   9  12       13.22       19.14     11.38 o
 -17   9  12        0.88        3.41     10.87 o
 -16   9  12        1.57       10.93     10.44 o
 -15   9  12       11.52       14.59      9.64 o
 -14   9  12        0.35        9.07     11.60 o
 -13   9  12       12.50        8.50      9.39 o
 -12   9  12        1.39        4.27     10.10 o
 -11   9  12       54.04       45.58     11.38 o
 -10   9  12       11.97       20.68     12.82 o
  -9   9  12        0.40       16.68     10.91 o
  -8   9  12      129.86      113.65     19.91 o
  -7   9  12      142.39      150.38     21.02 o
  -6   9  12        0.88       -1.62      9.95 o
  -5   9  12        0.00       13.30     10.54 o
  -4   9  12       74.27       79.81     24.92 o
  -3   9  12      122.41      120.97     29.12 o
  -2   9  12        0.05        9.78      9.11 o
  -1   9  12       22.96       11.84      9.35 o
   0   9  12        0.46       -8.98      8.98 o
   1   9  12       11.97       -0.95     10.10 o
   2   9  12        3.75        0.00      9.25 o
   3   9  12       87.02      122.44     15.25 o
   4   9  12        0.85      -14.80     18.76 o
   5   9  12       29.82       22.98     11.41 o
   6   9  12       67.42       61.94     13.92 o
   7   9  12        3.80        7.45     11.79 o
   8   9  12        0.07        6.91     11.97 o
   9   9  12        0.05       12.91     11.79 o
  10   9  12        0.03      -10.37     11.97 o
  11   9  12       77.44       39.38     20.05 o
  12   9  12        0.12        5.58     13.73 o
  13   9  12      104.42      201.50     27.22 o
  14   9  12        2.71        8.89     19.44 o
 -18  10  12        4.05        8.23     13.95 o
 -17  10  12        1.29       10.87     11.92 o
 -16  10  12        0.08        1.06     11.38 o
 -15  10  12       11.80       11.24      9.85 o
 -14  10  12       28.51       31.98     10.71 o
 -13  10  12        4.73       -4.13      9.54 o
 -12  10  12        0.03       -8.77     12.35 o
 -11  10  12        5.60       -7.47     11.24 o
 -10  10  12        8.43       19.03     12.08 o
  -9  10  12        1.60       23.41     12.32 o
  -8  10  12      102.55      141.71     17.63 o
  -7  10  12       34.49       40.55     17.33 o
  -6  10  12       97.57      156.02     22.42 o
  -5  10  12        9.61        5.14     10.54 o
  -4  10  12        1.44       20.90     12.32 o
  -3  10  12        0.30       -2.17      8.72 o
  -2  10  12       49.91       79.28     12.37 o
  -1  10  12        6.67        1.19      9.71 o
   0  10  12       14.92       -0.18     10.06 o
   1  10  12       17.83       13.21     10.06 o
   2  10  12        5.40       14.96     11.41 o
   3  10  12       11.53       14.73     11.41 o
   4  10  12        3.73       -0.56     10.91 o
   5  10  12       14.27       26.75     12.91 o
   6  10  12        2.57        1.18     11.41 o
   7  10  12       11.98        0.80     12.41 o
   8  10  12       41.93       49.96     15.62 o
   9  10  12       77.15      104.13     17.42 o
  10  10  12       54.64       38.72     18.90 o
  11  10  12        3.73       -2.30     16.19 o
  12  10  12        9.94       32.34     19.18 o
 -15  11  12        0.22       14.02     12.56 o
 -14  11  12        1.00       -3.13     11.76 o
 -13  11  12        0.02       -4.64     10.23 o
 -12  11  12       12.78       17.96     14.08 o
 -11  11  12       14.32       13.05     13.92 o
 -10  11  12        2.63       -2.26     21.31 o
  -9  11  12       52.81       40.88     25.19 o
  -8  11  12        2.37        3.79     12.54 o
  -7  11  12        4.63       -1.84     12.54 o
  -6  11  12       80.73       50.95     15.25 o
  -5  11  12        0.35        5.27     11.70 o
  -4  11  12        1.23       -3.56      9.83 o
  -3  11  12        1.13      -10.06     10.06 o
  -2  11  12        5.19        0.02      9.99 o
  -1  11  12        3.40      -10.44     10.44 o
   0  11  12        8.25       -1.57     10.19 o
   1  11  12        7.44        9.33     10.67 o
   2  11  12       33.14       21.50     24.87 o
   3  11  12       46.27       53.70     14.82 o
   4  11  12        0.13       18.77     12.91 o
   5  11  12       87.46       98.38     17.42 o
   6  11  12        0.57        2.09     12.41 o
   7  11  12       10.84        2.86     13.99 o
   8  11  12       19.04        8.73     17.34 o
   9  11  12       31.52        9.41     16.77 o
 -11  12  12        1.74       28.51     23.33 o
 -10  12  12        8.02      -14.28     14.28 o
  -9  12  12        1.20       17.07     17.36 o
  -8  12  12        3.79       12.10     14.46 o
  -7  12  12       24.07       15.06     15.15 o
  -6  12  12        4.76        0.00     11.45 o
  -5  12  12        0.00       -5.50     11.38 o
  -4  12  12       21.68       22.52     12.47 o
  -3  12  12        1.16        4.60     11.92 o
  -2  12  12        2.48        2.30     11.12 o
  -1  12  12       19.67        1.92     11.92 o
   0  12  12        3.62      -11.79     11.79 o
   1  12  12       15.46        2.59     12.41 o
   2  12  12        1.59      -12.08     12.08 o
   3  12  12       34.00       32.80     18.54 o
   4  12  12        0.54        1.64     18.15 o
 -28   1  13       16.35       33.14     13.20 o
 -27   1  13        4.55       13.80     11.76 o
 -26   1  13        0.01       -5.69      8.68 o
 -25   1  13       64.92       72.11     11.60 o
 -24   1  13       25.34       42.74     10.50 o
 -23   1  13       23.63       35.55      8.80 o
 -22   1  13       20.13       32.78      8.80 o
 -21   1  13       12.02       11.05      7.77 o
 -20   1  13      106.05      120.21     11.70 o
 -19   1  13      126.15      119.79      9.08 o
 -18   1  13       10.40        8.91      5.96 o
 -17   1  13       20.06       12.45      5.87 o
 -16   1  13      691.49      619.70     16.55 o
 -15   1  13      331.61      269.62     13.36 o
 -14   1  13      227.76      241.31     16.31 o
 -13   1  13       91.00      104.34      9.38 o
 -12   1  13       11.42       17.23      6.46 o
 -11   1  13      895.52      738.96     27.37 o
 -10   1  13      239.68      215.84     10.19 o
  -9   1  13      515.28      495.61     13.80 o
  -8   1  13      274.95      277.94      9.11 o
  -7   1  13      234.78      266.21     10.69 o
  -6   1  13      378.02      340.83      9.89 o
  -5   1  13      565.08      442.80     11.23 o
  -4   1  13      206.07      242.66      8.42 o
  -3   1  13      111.19       77.70      5.30 o
  -2   1  13       62.60       36.99      5.02 o
  -1   1  13       62.72       57.20      5.00 o
   0   1  13       25.64       15.20      3.95 o
   1   1  13       32.82       48.36      4.36 o
   2   1  13      544.79      485.98     13.70 o
   3   1  13      562.91      708.05     13.09 o
   4   1  13       54.24       51.08      5.25 o
   5   1  13       81.05       95.05      6.16 o
   6   1  13      500.80      458.39     12.88 o
   7   1  13      152.45      171.53      9.92 o
   8   1  13      604.88      632.90     18.62 o
   9   1  13      493.87      465.92     27.15 o
  10   1  13       22.83       14.85     11.43 o
  11   1  13        4.16        7.52      7.61 o
  12   1  13      120.29      121.11     12.86 o
  13   1  13        3.61        3.55      8.05 o
  14   1  13       43.84       49.52     13.02 o
  15   1  13        0.00       -3.55      8.93 o
  16   1  13       38.89       25.27     10.37 o
  17   1  13      143.86      142.34     18.71 o
  18   1  13        1.31       -9.14      9.88 o
  19   1  13        1.22       -1.14     10.96 o
  20   1  13        1.28       -4.63     10.95 o
  21   1  13        0.54        3.89     20.16 o
 -27   2  13        0.56        6.86     10.72 o
 -26   2  13        0.56       -4.43      8.68 o
 -25   2  13       34.56       24.95      9.80 o
 -24   2  13       11.93       10.35      8.80 o
 -23   2  13       17.48       11.63      8.68 o
 -22   2  13        2.54       -1.43      7.75 o
 -21   2  13        0.03       14.87      7.50 o
 -20   2  13       63.16       63.99      9.24 o
 -19   2  13        3.02        7.12      7.15 o
 -18   2  13        1.76       -3.99      5.68 o
 -17   2  13        0.16       -4.94      4.94 o
 -16   2  13       28.79       16.22      7.24 o
 -15   2  13        0.04        4.97      7.48 o
 -14   2  13      262.02      269.78     14.69 o
 -13   2  13      202.92      148.00     11.84 o
 -12   2  13        0.61        0.33      6.68 o
 -11   2  13       81.31       86.40     10.13 o
 -10   2  13       43.06       95.03     10.25 o
  -9   2  13      295.18      261.83     10.86 o
  -8   2  13      353.59      356.72     12.22 o
  -7   2  13      166.64      207.18     11.39 o
  -6   2  13       93.21      127.16      7.21 o
  -5   2  13      381.93      337.02     10.81 o
  -4   2  13      193.26      154.36      7.92 o
  -3   2  13       68.51      106.91     12.12 o
  -2   2  13       10.17       14.95      4.49 o
  -1   2  13      170.99      206.95      8.58 o
   0   2  13        0.39        6.39      3.99 o
   1   2  13      187.65      186.56      6.92 o
   2   2  13      249.25      201.11      7.11 o
   3   2  13      126.21      135.12      6.44 o
   4   2  13      327.83      329.64     11.39 o
   5   2  13     1079.11     1066.99     19.60 o
   6   2  13        0.04        4.20      5.31 o
   7   2  13        1.92       15.26      6.56 o
   8   2  13     1060.05     1005.18     22.94 o
   9   2  13      322.00      297.36     13.16 o
  10   2  13      325.19      347.99     14.46 o
  11   2  13        0.05        4.02      7.02 o
  12   2  13        9.82       24.54      9.20 o
  13   2  13        0.01        4.65      8.57 o
  14   2  13        0.56        1.56     10.85 o
  15   2  13       15.53       -8.57      8.57 o
  16   2  13        0.02       -5.79      9.56 o
  17   2  13       37.68       51.29     13.62 o
  18   2  13        0.66       -5.13     12.08 o
  19   2  13        6.01        3.71     13.30 o
  20   2  13        0.10        9.64     17.55 o
 -27   3  13        0.07        0.23     10.02 o
 -26   3  13        1.82       21.17     10.33 o
 -25   3  13        1.81       11.03      9.53 o
 -24   3  13       54.59       76.47     11.20 o
 -23   3  13      147.70      146.78     18.05 o
 -22   3  13        0.62       11.41      8.68 o
 -21   3  13      158.88      173.36     12.43 o
 -20   3  13       80.85       84.31      9.90 o
 -19   3  13        2.51        4.70      6.49 o
 -18   3  13      214.86      240.72     11.23 o
 -17   3  13       20.49       17.35      6.00 o
 -16   3  13       86.44       77.05      7.52 o
 -15   3  13      483.44      421.88     14.96 o
 -14   3  13      265.60      238.13     14.46 o
 -13   3  13       15.29       25.12      8.35 o
 -12   3  13      612.34      607.79     25.09 o
 -11   3  13       17.83        6.72      8.98 o
 -10   3  13     1070.17     1005.91     29.18 o
  -9   3  13       40.21       65.38      9.56 o
  -8   3  13       70.03       61.19      7.93 o
  -7   3  13      182.64      197.70     14.59 o
  -6   3  13       59.72       76.84      7.69 o
  -5   3  13       65.54       58.71      7.15 o
  -4   3  13      182.86      212.91     10.23 o
  -3   3  13      142.82      154.25      9.15 o
  -2   3  13      276.37      269.60     13.74 o
  -1   3  13      142.46      142.98      8.80 o
   0   3  13      102.15       90.52      6.78 o
   1   3  13       22.10       33.44      5.15 o
   2   3  13      246.96      294.79     14.38 o
   3   3  13       20.03       32.35      5.61 o
   4   3  13      335.70      344.11     13.91 o
   5   3  13      363.04      335.29     16.75 o
   6   3  13      872.64      935.34     18.84 o
   7   3  13       34.22       36.03      7.59 o
   8   3  13       73.87       73.21     10.25 o
   9   3  13        2.63        3.89      7.78 o
  10   3  13       20.12       25.23     13.10 o
  11   3  13      144.13      117.29     12.37 o
  12   3  13       14.20       11.68      9.11 o
  13   3  13       70.96       52.10     10.52 o
  14   3  13        1.94       -1.81     10.26 o
  15   3  13       16.96       15.28     10.93 o
  16   3  13        0.22       -2.83     11.41 o
  17   3  13       25.79       12.67     12.54 o
  18   3  13       22.20        5.18     12.76 o
  19   3  13        0.05       -6.68     13.30 o
  20   3  13       13.13      -23.33     23.33 o
 -26   4  13        0.30       16.93     10.23 o
 -25   4  13        0.23       -6.60      8.80 o
 -24   4  13        0.47       10.93      9.38 o
 -23   4  13        2.15        7.73      8.92 o
 -22   4  13       10.17        2.18      8.20 o
 -21   4  13        7.78        3.94      7.21 o
 -20   4  13       30.16       18.73      7.06 o
 -19   4  13       53.04       50.73      8.23 o
 -18   4  13        3.11       12.04      6.66 o
 -17   4  13        3.73       -5.34      5.86 o
 -16   4  13       36.30       28.74      6.76 o
 -15   4  13       25.07       25.79     10.90 o
 -14   4  13       12.27       13.93      6.91 o
 -13   4  13        4.43       13.40      9.48 o
 -12   4  13     1240.67     1276.58     30.29 o
 -11   4  13     1090.07     1068.94     27.53 o
 -10   4  13      191.47      248.42     16.67 o
  -9   4  13      534.85      548.60     19.62 o
  -8   4  13      189.72      151.23      9.38 o
  -7   4  13      212.39      177.05      9.87 o
  -6   4  13        1.28        7.09      5.75 o
  -5   4  13       35.63       29.75      6.45 o
  -4   4  13        5.86        5.00      5.17 o
  -3   4  13      194.01      159.78     10.89 o
  -2   4  13       51.16       42.57      9.35 o
  -1   4  13      307.22      364.77     14.58 o
   0   4  13        1.63       10.23      7.11 o
   1   4  13      289.64      291.49     17.51 o
   2   4  13       59.60       55.28      7.86 o
   3   4  13      393.72      387.75     14.62 o
   4   4  13       22.79       31.11      7.24 o
   5   4  13        0.48       11.64      6.68 o
   6   4  13      581.07      531.27     19.87 o
   7   4  13      446.93      510.22     37.17 o
   8   4  13      266.08      290.38     18.19 o
   9   4  13       36.62       40.94     11.74 o
  10   4  13        0.17        7.07      9.72 o
  11   4  13       58.42       50.22     11.79 o
  12   4  13       13.62        2.10     10.26 o
  13   4  13        0.10       -7.68     10.54 o
  14   4  13        8.68       20.94     12.78 o
  15   4  13        3.08        5.53     13.66 o
  16   4  13       11.04       -5.95     14.87 o
  17   4  13        4.73       -7.20     16.19 o
  18   4  13       21.85       13.78     16.77 o
  19   4  13        1.96        7.78     25.92 o
 -26   5  13       12.51       31.32     11.69 o
 -25   5  13        5.70        6.07     12.61 o
 -24   5  13       81.12       90.98     15.58 o
 -23   5  13       14.76       26.00      9.57 o
 -22   5  13      104.56      159.47     16.42 o
 -21   5  13        0.32       -0.85      7.21 o
 -20   5  13        2.95        5.51      7.21 o
 -19   5  13       41.53       30.18      8.25 o
 -18   5  13       17.09       19.49      7.14 o
 -17   5  13        1.43       -6.17      6.17 o
 -16   5  13        1.65       -0.64      6.18 o
 -15   5  13        1.16        0.78      6.67 o
 -14   5  13      704.07      734.03     33.40 o
 -13   5  13      667.49      693.82     18.76 o
 -12   5  13      329.70      353.05     25.35 o
 -11   5  13      122.94      124.51     12.51 o
 -10   5  13        2.49       13.22      8.84 o
  -9   5  13        6.03       19.91     10.54 o
  -8   5  13      131.43      114.24     13.04 o
  -7   5  13      154.63      187.00     16.94 o
  -6   5  13      150.30      130.31     10.89 o
  -5   5  13       40.73       24.22      7.48 o
  -4   5  13       11.78       19.36      7.38 o
  -3   5  13        1.88       -2.98      6.10 o
  -2   5  13      202.71      186.13     12.23 o
  -1   5  13        5.54       14.48      7.04 o
   0   5  13        0.62       -3.33      5.75 o
   1   5  13      199.34      146.11     10.34 o
   2   5  13        3.45       -6.10      6.10 o
   3   5  13       28.54       48.60      7.77 o
   4   5  13        2.98        3.03      6.41 o
   5   5  13      136.93      125.57     10.73 o
   6   5  13      150.84      129.08     11.45 o
   7   5  13        5.55        3.89      9.41 o
   8   5  13       16.89       24.68     10.91 o
   9   5  13      643.58      514.57     24.24 o
  10   5  13      167.94      198.51     17.14 o
  11   5  13      116.96      103.14     15.25 o
  12   5  13      102.77       91.59     17.31 o
  13   5  13        3.92       -0.29     22.54 o
  14   5  13        7.01      -10.37     11.00 o
  15   5  13        0.04        7.41     12.13 o
  16   5  13        6.88       17.40     12.76 o
  17   5  13       17.93       -3.27     37.59 o
  18   5  13       17.74       23.33     28.51 o
  19   5  13       10.46       -7.78     25.92 o
 -25   6  13        7.57       15.99     10.83 o
 -24   6  13        6.55       -1.05     10.52 o
 -23   6  13      116.70      146.09     12.63 o
 -22   6  13        7.35       13.97      8.93 o
 -21   6  13        2.27       14.00      8.23 o
 -20   6  13        1.81        1.80      7.83 o
 -19   6  13        0.02        2.32      6.83 o
 -18   6  13       14.90       11.09      9.47 o
 -17   6  13       12.67        5.95      7.15 o
 -16   6  13        8.45        7.56      7.54 o
 -15   6  13      200.23      190.49     13.56 o
 -14   6  13       37.63       29.95      8.72 o
 -13   6  13       47.06       60.78      8.75 o
 -12   6  13      558.13      551.88     17.43 o
 -11   6  13      799.76      782.73     23.98 o
 -10   6  13       68.90       82.04     11.71 o
  -9   6  13        3.44        7.78     10.54 o
  -8   6  13      107.55       98.61     14.28 o
  -7   6  13       41.18       38.02      8.72 o
  -6   6  13        4.14        2.63      7.49 o
  -5   6  13        3.78        5.64      7.77 o
  -4   6  13      204.35      207.49     13.08 o
  -3   6  13        5.53       -1.65      6.68 o
  -2   6  13        3.62        4.20      7.04 o
  -1   6  13        3.56        3.13      7.04 o
   0   6  13       28.60       30.12      7.30 o
   1   6  13      226.76      219.66     14.58 o
   2   6  13       34.67       27.67      9.11 o
   3   6  13       35.46       29.46      9.11 o
   4   6  13       21.29       23.57      9.72 o
   5   6  13       34.02       28.10      9.90 o
   6   6  13        0.95       -6.05      8.98 o
   7   6  13        8.54       -0.65      9.41 o
   8   6  13       87.53       81.62     14.28 o
   9   6  13       29.68       21.65     11.82 o
  10   6  13      314.30      265.25     21.59 o
  11   6  13       15.90        7.07     11.41 o
  12   6  13        0.19       -6.41     18.01 o
  13   6  13        8.04       24.52     12.90 o
  14   6  13        7.63        0.80     12.41 o
  15   6  13        1.12        2.22     12.76 o
  16   6  13       12.15       17.48     13.30 o
  17   6  13        0.30       -7.37     22.03 o
  18   6  13       14.51      -15.55     28.51 o
 -23   7  13        2.86       -9.64      9.64 o
 -22   7  13       60.34       83.68     11.52 o
 -21   7  13      145.55      193.04     14.84 o
 -20   7  13        1.02        7.31      9.05 o
 -19   7  13        7.73        1.66      8.14 o
 -18   7  13       18.27        9.00      8.14 o
 -17   7  13        6.00       15.35      8.53 o
 -16   7  13        0.44       -5.81      7.15 o
 -15   7  13      144.76      187.14     14.34 o
 -14   7  13      105.66      106.82     11.10 o
 -13   7  13       20.51       12.32      7.75 o
 -12   7  13        0.93       -6.57      6.95 o
 -11   7  13        0.01       14.59      8.91 o
 -10   7  13        2.09        5.36      7.89 o
  -9   7  13        8.47       -5.90      8.98 o
  -8   7  13      177.90      181.04     13.47 o
  -7   7  13      129.68      152.99     11.91 o
  -6   7  13        8.33       21.34      8.18 o
  -5   7  13      316.66      361.97     17.21 o
  -4   7  13      198.79      202.94     16.10 o
  -3   7  13       60.73       85.04     18.21 o
  -2   7  13       46.75       51.62     11.22 o
  -1   7  13      386.17      394.12     21.54 o
   0   7  13      476.16      542.11     22.82 o
   1   7  13      160.07      118.49     13.08 o
   2   7  13      320.93      348.51     17.96 o
   3   7  13       49.40       45.92     10.89 o
   4   7  13       43.80       31.56     10.91 o
   5   7  13        7.51        4.80     11.52 o
   6   7  13       35.79       35.94     11.41 o
   7   7  13        1.51       -9.90      9.90 o
   8   7  13       22.56        5.97     10.91 o
   9   7  13       17.82       -1.18     11.41 o
  10   7  13        0.22       21.81     11.79 o
  11   7  13        7.61        7.68     14.03 o
  12   7  13        6.12       10.97     12.41 o
  13   7  13       21.71       15.77     16.45 o
  14   7  13       93.74      124.98     18.67 o
  15   7  13       18.33       -1.76     12.80 o
  16   7  13       49.26       88.13     21.77 o
 -22   8  13        1.58        3.42     11.36 o
 -21   8  13       13.57       23.33     12.36 o
 -20   8  13       57.07       56.58     13.72 o
 -19   8  13       21.31       12.73     11.17 o
 -18   8  13        1.32        1.97      9.66 o
 -17   8  13        6.92        8.87     10.19 o
 -16   8  13       27.68       22.02     10.10 o
 -15   8  13        0.09       -1.60     14.29 o
 -14   8  13       38.68       49.49     11.20 o
 -13   8  13        7.99        8.62      9.11 o
 -12   8  13        3.28       -6.18      8.98 o
 -11   8  13       12.92        5.40      8.93 o
 -10   8  13       31.75       38.61     10.87 o
  -9   8  13       29.63       24.19     14.46 o
  -8   8  13       45.28       59.64     17.71 o
  -7   8  13       27.07       24.63     15.58 o
  -6   8  13        3.14        5.77     10.54 o
  -5   8  13      133.14      109.04     18.37 o
  -4   8  13       17.12        1.00     10.12 o
  -3   8  13       19.21       18.09     11.01 o
  -2   8  13      345.52      284.78     20.08 o
  -1   8  13        0.99        8.91      9.11 o
   0   8  13        0.13       -3.11      8.24 o
   1   8  13       16.51        3.01      8.72 o
   2   8  13       79.18       69.07     11.92 o
   3   8  13        2.83        5.01     10.26 o
   4   8  13       19.48       25.99     10.26 o
   5   8  13       33.37       59.95     15.81 o
   6   8  13       19.50       18.15     19.55 o
   7   8  13        6.10        1.89     16.66 o
   8   8  13       32.42       15.86     12.08 o
   9   8  13        2.69       -4.04     11.24 o
  10   8  13       24.80       14.14     13.30 o
  11   8  13        5.21        8.08     12.41 o
  12   8  13        5.11       18.41     13.92 o
  13   8  13       12.39       21.39     14.08 o
  14   8  13       24.64       38.18     19.91 o
  15   8  13       10.15       15.81     18.06 o
 -20   9  13        4.40       11.78     14.57 o
 -19   9  13        0.24       10.61     11.53 o
 -18   9  13       94.19      103.59     15.05 o
 -17   9  13        4.09       15.55     11.28 o
 -16   9  13        0.00       -9.46      9.46 o
 -15   9  13       27.47       67.63     14.59 o
 -14   9  13        0.17       12.29     10.52 o
 -13   9  13        3.16       -5.80      8.84 o
 -12   9  13        1.26       -2.06      9.56 o
 -11   9  13       46.18       60.46     11.92 o
 -10   9  13       20.69        7.81      9.39 o
  -9   9  13        3.68        4.50      9.56 o
  -8   9  13       64.32       20.28     14.87 o
  -7   9  13        1.08       14.00     14.26 o
  -6   9  13       24.40      -11.41     12.94 o
  -5   9  13        4.05       -8.80     10.15 o
  -4   9  13       88.53       71.42     13.62 o
  -3   9  13       45.49       50.55     13.26 o
  -2   9  13       68.41       59.62     11.92 o
  -1   9  13        2.80       23.63     10.44 o
   0   9  13      123.78      156.86     14.58 o
   1   9  13        0.04       -8.76      9.25 o
   2   9  13        1.51       -5.79     10.48 o
   3   9  13        0.08       -9.41      9.41 o
   4   9  13        9.12        8.00     10.91 o
   5   9  13        0.68       10.25     11.41 o
   6   9  13        8.90        1.89     11.41 o
   7   9  13        1.13       -8.37     11.41 o
   8   9  13        0.17       -2.62     11.79 o
   9   9  13       50.85       40.19     14.08 o
  10   9  13        0.44       11.68     13.30 o
  11   9  13        0.02        8.14     12.54 o
  12   9  13       72.99       28.51     33.70 o
  13   9  13        7.33      -12.96     16.19 o
 -17  10  13       13.51       11.08     14.57 o
 -16  10  13        8.07        0.05     11.76 o
 -15  10  13       24.72       15.14     11.92 o
 -14  10  13       25.04       52.68     12.86 o
 -13  10  13        3.53      -10.42     10.59 o
 -12  10  13        6.37        5.02     15.01 o
 -11  10  13       21.10       13.25     10.73 o
 -10  10  13        0.85       -3.09      9.66 o
  -9  10  13        9.50       13.06     12.08 o
  -8  10  13        0.98        2.68     11.70 o
  -7  10  13      169.81      181.09     24.29 o
  -6  10  13        0.56        5.18     23.33 o
  -5  10  13       10.05       12.66     14.87 o
  -4  10  13       12.58       23.80     13.30 o
  -3  10  13       10.97       22.75     10.59 o
  -2  10  13        1.41        2.05     10.06 o
  -1  10  13        0.15        1.49      9.35 o
   0  10  13        0.08       -6.86      9.56 o
   1  10  13        5.00       -8.20      8.84 o
   2  10  13        0.78      -10.55     10.55 o
   3  10  13        7.63        6.64     11.34 o
   4  10  13       11.50       20.51     15.83 o
   5  10  13       15.57       20.37     18.85 o
   6  10  13       19.31        4.49     12.41 o
   7  10  13        5.85        3.53     12.91 o
   8  10  13        1.24        5.91     12.91 o
   9  10  13       10.95       18.73     14.82 o
  10  10  13       15.74       -2.46     17.34 o
 -14  11  13        0.55       -0.64     11.84 o
 -13  11  13        0.10      -12.80     12.80 o
 -12  11  13       16.98       -1.85     13.62 o
 -11  11  13        7.16       26.87     13.08 o
 -10  11  13        8.39        9.45     16.28 o
  -9  11  13        5.27       23.31     14.08 o
  -8  11  13        0.24       -4.28     13.62 o
  -7  11  13        0.00       -0.22     13.62 o
  -6  11  13        4.08       -3.05     12.80 o
  -5  11  13        7.50       28.19     13.26 o
  -4  11  13        2.60        0.78     17.90 o
  -3  11  13       26.43       30.01     11.65 o
  -2  11  13        0.66       -7.90     10.30 o
  -1  11  13       11.56        2.32     11.28 o
   0  11  13       23.34       17.65     12.06 o
   1  11  13       13.16       33.31     12.92 o
   2  11  13       13.30        8.52     12.76 o
   3  11  13        5.65      -11.24     11.24 o
   4  11  13        1.71      -12.91     12.91 o
   5  11  13        1.16        5.39     21.43 o
   6  11  13        3.92       -3.93     13.92 o
   7  11  13       33.61       27.22     20.16 o
  -8  12  13        1.29        3.11     17.25 o
  -7  12  13        0.64      -14.85     25.92 o
  -6  12  13        9.28       36.42     16.53 o
  -5  12  13        4.70       -6.67     18.59 o
  -4  12  13       26.58       42.34     18.74 o
  -3  12  13       13.68        6.70     14.08 o
  -2  12  13       67.94       59.83     16.84 o
  -1  12  13        9.54       29.14     13.92 o
   0  12  13       10.78        5.60     12.91 o
   1  12  13        6.95        9.02     13.30 o
 -27   0  14        3.12        4.61     16.19 o
 -26   0  14       27.17       21.31     20.74 o
 -25   0  14      207.11      239.51     31.11 o
 -24   0  14       70.86       62.08     16.77 o
 -23   0  14       87.87       75.04     13.04 o
 -22   0  14      227.20      221.19     19.35 o
 -21   0  14       31.04       23.40     10.26 o
 -20   0  14      273.29      206.14     15.92 o
 -19   0  14       75.61       61.26     12.44 o
 -18   0  14      974.15     1100.71     30.71 o
 -17   0  14       10.97        7.58     23.33 o
 -16   0  14       36.21       42.59     12.44 o
 -15   0  14      925.25      811.59     36.29 o
 -14   0  14      127.65      166.74     14.82 o
 -13   0  14       26.76       39.26      9.90 o
 -12   0  14       33.67       32.76      9.72 o
 -11   0  14      127.13      162.97     22.53 o
 -10   0  14      250.46      241.56     15.42 o
  -9   0  14     2784.52     2703.25     64.25 o
  -8   0  14     1029.40     1074.71     32.75 o
  -7   0  14      717.95      655.73     22.73 o
  -6   0  14        2.14        3.77      5.59 o
  -5   0  14        0.01       -0.60      4.64 o
  -4   0  14      904.10      863.71     20.78 o
  -3   0  14       13.37       31.55      7.11 o
  -2   0  14      670.62      620.05     17.73 o
  -1   0  14      678.96      640.00     18.15 o
   0   0  14      646.38      623.32     17.96 o
   1   0  14      360.88      339.13     15.86 o
   2   0  14      168.00      150.00      8.67 o
   3   0  14     1495.58     1323.72     24.26 o
   4   0  14      564.98      594.09     23.33 o
   5   0  14     3267.18     3116.30     57.88 o
   6   0  14      405.56      438.65     22.74 o
   7   0  14      161.53      177.63     25.92 o
   8   0  14       25.86       53.50     15.55 o
   9   0  14       50.55       25.92     15.55 o
  10   0  14       61.98      100.89     17.34 o
  11   0  14      100.82       88.37     16.50 o
  12   0  14       22.09       -9.57     11.81 o
  13   0  14      208.14      206.15     22.00 o
  14   0  14      170.89      204.78     22.00 o
  15   0  14       13.05       17.17     28.51 o
  16   0  14       42.36       91.67     19.18 o
  17   0  14       18.72        7.47     15.50 o
  18   0  14        1.17      -10.04     14.32 o
  19   0  14       12.88       -4.64     16.77 o
  20   0  14        8.01      -10.37     25.92 o
 -27   1  14       37.18       49.96     11.94 o
 -26   1  14        0.79        3.38      9.19 o
 -25   1  14        8.12       -2.58      8.68 o
 -24   1  14      107.91       92.76     11.35 o
 -23   1  14       17.21       22.00      8.60 o
 -22   1  14      149.27      185.51     12.63 o
 -21   1  14      158.24      179.83     12.22 o
 -20   1  14       49.17       29.28      8.10 o
 -19   1  14      130.19      118.91     13.72 o
 -18   1  14       13.35        9.92      6.46 o
 -17   1  14      814.92      811.24     25.53 o
 -16   1  14      393.27      373.07     17.73 o
 -15   1  14      263.01      273.32     13.80 o
 -14   1  14       48.16       52.16      8.34 o
 -13   1  14      521.96      476.48     17.84 o
 -12   1  14        1.11       -2.95      5.42 o
 -11   1  14        3.03        5.14      5.82 o
 -10   1  14      379.59      396.23     15.01 o
  -9   1  14        0.41        6.30      5.68 o
  -8   1  14      760.44      761.50     15.47 o
  -7   1  14       18.69       28.04      5.10 o
  -6   1  14       43.46       86.02      6.48 o
  -5   1  14        5.10        3.58      4.74 o
  -4   1  14      254.78      292.99      9.97 o
  -3   1  14      763.79      854.17     14.95 o
  -2   1  14       32.28       23.44      4.65 o
  -1   1  14      147.43      150.13      7.05 o
   0   1  14      129.80      161.71      8.79 o
   1   1  14     1128.08      998.27     14.57 o
   2   1  14      441.93      350.99      9.33 o
   3   1  14      104.33      110.85      6.47 o
   4   1  14        1.83        0.71      5.70 o
   5   1  14      268.53      246.02     10.01 o
   6   1  14      831.01      837.26     20.74 o
   7   1  14       14.54       13.00      6.50 o
   8   1  14      109.68       95.78      9.19 o
   9   1  14      164.56      128.57     12.26 o
  10   1  14        0.21        6.91      8.24 o
  11   1  14      191.23      171.04     13.56 o
  12   1  14       16.45       31.38      9.20 o
  13   1  14       30.71       27.02     15.71 o
  14   1  14       37.39        2.98      9.20 o
  15   1  14       12.72       17.91     10.52 o
  16   1  14        9.58       -3.09      9.88 o
  17   1  14       26.03       19.36     11.20 o
  18   1  14        0.22       -6.27     10.52 o
  19   1  14        1.54       -5.12     11.76 o
  20   1  14        2.32        0.00     28.51 o
 -27   2  14       57.55       51.17     11.89 o
 -26   2  14       15.51       24.32     12.28 o
 -25   2  14        0.09       -6.34      9.53 o
 -24   2  14        0.91        5.31      8.97 o
 -23   2  14        7.70       -3.70      7.92 o
 -22   2  14        0.33        4.17      8.04 o
 -21   2  14       13.06        9.73      7.92 o
 -20   2  14        0.35       -2.98      7.22 o
 -19   2  14       83.03       55.05      8.48 o
 -18   2  14       15.50        3.75      6.10 o
 -17   2  14      148.73      157.00     22.07 o
 -16   2  14       11.71        7.45      7.46 o
 -15   2  14        1.85        0.44      8.61 o
 -14   2  14      110.02      116.49     11.56 o
 -13   2  14      332.78      362.52     16.70 o
 -12   2  14      256.74      274.97     15.12 o
 -11   2  14      255.35      221.66     13.56 o
 -10   2  14      426.12      339.46     15.71 o
  -9   2  14       70.34       98.16     10.96 o
  -8   2  14       31.71       53.13      7.45 o
  -7   2  14      171.51      197.08     14.26 o
  -6   2  14        1.66        7.89      5.23 o
  -5   2  14      643.67      731.30     16.08 o
  -4   2  14     1887.69     1876.06     28.18 o
  -3   2  14       50.89       96.05      7.49 o
  -2   2  14      136.35      182.03      9.63 o
  -1   2  14      317.69      345.50     11.90 o
   0   2  14      125.44      178.71      8.70 o
   1   2  14        0.11        5.20      4.01 o
   2   2  14      132.53      146.98      6.82 o
   3   2  14      168.39      214.11      8.23 o
   4   2  14      101.28      113.36      7.47 o
   5   2  14       62.41       37.44      6.40 o
   6   2  14       27.69       16.35      6.67 o
   7   2  14        0.26       15.03      6.96 o
   8   2  14      101.91       67.78      8.59 o
   9   2  14       85.72       56.30      8.20 o
  10   2  14        0.20       -6.84      6.84 o
  11   2  14        6.54       -4.20      9.73 o
  12   2  14       20.79        8.89      8.80 o
  13   2  14       71.77       60.79     11.30 o
  14   2  14       48.93       86.10     17.24 o
  15   2  14        3.36       10.69     11.79 o
  16   2  14        8.64       -0.69     11.79 o
  17   2  14       23.00       20.74     13.47 o
  18   2  14        0.00       -4.99     15.32 o
  19   2  14       17.61       41.35     24.63 o
 -26   3  14        0.18        2.37     10.04 o
 -25   3  14        1.36       -6.76      8.84 o
 -24   3  14       77.49       89.53     13.88 o
 -23   3  14        4.26        9.61      8.84 o
 -22   3  14        1.65       12.75      8.44 o
 -21   3  14       58.75       49.85      9.38 o
 -20   3  14       39.20       47.79      8.00 o
 -19   3  14       93.33      108.29      9.26 o
 -18   3  14       35.82       40.38      7.68 o
 -17   3  14       51.48       26.06      7.38 o
 -16   3  14        6.40       10.54      8.24 o
 -15   3  14       42.49       43.57      9.58 o
 -14   3  14       42.73       48.77     11.36 o
 -13   3  14       46.29       74.83     16.46 o
 -12   3  14      222.31      196.81     13.49 o
 -11   3  14       10.71       17.66      8.57 o
 -10   3  14       85.29       54.61      9.88 o
  -9   3  14     1682.29     1630.55     34.19 o
  -8   3  14        2.04        4.81      6.18 o
  -7   3  14      137.52      188.56     11.48 o
  -6   3  14       75.97       89.08      8.04 o
  -5   3  14       27.12       27.79      6.67 o
  -4   3  14      124.53      167.15      9.64 o
  -3   3  14      139.52      162.16      9.87 o
  -2   3  14      111.41      149.45      9.98 o
[truncated: 130,834 more chars]
